# Supplementary material for: Structural mechanism of signal transduction in a phytochrome histidine kinase
Source: Nat Commun. 2022 Dec 12;13:7673. doi: 10.1038/s41467-022-34893-3 (PMC9744887; doi:10.1038/s41467-022-34893-3)
Supplement: Supplementary file 4 — Source Data [file 41467_2022_34893_MOESM4_ESM.xlsx]

## Sheet: Source Data of Figure 1
Figure 1, panel b		Sample spectra, data subtracted with 850nm value and normalized to dark 700nm peak													Figure 1, panel c		A750/A700 reversion points. The 850 nm value has been subtracted from each spectrum data point													Figure 1, panel d
	DrBphP						DrBphP-DrRR								DrBphP						DrBphP-DrRR									Full gels of four replicate experiments. See Supplementary Figure 1 in Supplementary Information file for annotated version
Wavelength	Pr, rep. 1	Pfr, rep. 1	Pr, rep. 2	Pfr, rep. 2	Pr, rep. 3	Pfr, rep. 3	Pr, rep. 1	Pfr, rep. 1	Pr, rep. 2	Pfr, rep. 2	Pr, rep. 3	Pfr, rep. 3			Replicate 1		Replicate 2		Replicate 3		Replicate 1		Replicate 2		Replicate 3
190	2.98999	2.84002	2.81733	2.70779	2.72463	2.59525	3.54194	3.2938	3.61895	3.45478	2.41476	2.49073			Time [min]	A750/A700 reversion points	Time [min]	A750/A700 reversion points	Time [min]	A750/A700 reversion points	Time [min]	A750/A700 reversion points	Time [min]	A750/A700 reversion points	Time [min]	A750/A700 reversion points
191	2.70216	2.99067	2.63613	2.73873	3.06008	2.35179	3.76367	3.93219	4.24006	4.22522	2.52464	2.61801			0	1.25017	0	1.19602	0	1.19368	0	1.22182	0	1.14229	0	1.17653
192	2.90147	2.91667	2.74775	2.66465	3.02758	2.84014	3.41418	3.58171	3.65192	3.50861	2.68733	2.58736			2	0.974303	2	0.9446	1	1.03223	2	0.965526	2	0.905526	1	1.052
193	2.6802	2.9356	3.08483	2.88171	3.36501	2.8482	3.55538	3.54651	4.01756	3.69662	2.56877	2.63917			4	0.901836	4	0.881285	3	0.940866	4	0.878144	4	0.833711	3	0.951554
194	2.93725	3.38073	2.88541	2.88761	3.33228	3.15797	3.89253	4.06584	3.91645	3.7618	2.47494	2.71622			6	0.863777	6	0.846292	6	0.872903	6	0.825302	6	0.778097	6	0.857184
195	2.98672	2.98993	2.82673	2.93208	3.00585	2.70265	3.79817	3.61957	4.06873	3.9088	2.71693	2.62522			8	0.833835	8	0.816403	9	0.812631	8	0.777226	8	0.735433	9	0.789432
196	2.97148	3.10803	2.93788	3.12953	3.22897	3.21858	4.14517	3.99019	4.24238	3.80915	2.70767	2.86738			10	0.809759	10	0.793261	12	0.772448	10	0.736923	20	0.625255	12	0.736834
197	3.10847	3.11307	3.04977	2.96622	3.45333	2.97296	3.64132	4.10823	4.1643	3.88739	2.83964	2.74205			15	0.770285	20	0.755892	24	0.66577	15	0.676937	40	0.507006	24	0.607747
198	3.65243	3.81256	2.99658	3.28315	3.57989	3.14153	3.93868	4.05634	4.32083	4.18987	2.83625	2.82943			20	0.744002	40	0.671217	48	0.559639	20	0.624719	60	0.448194	48	0.489391
199	3.27269	3.53411	3.18011	3.24038	3.40491	3.42572	4.13761	4.15188	4.15293	4.1285	2.93097	2.84464			25	0.716544	60	0.613564	96	0.473219	25	0.587381	80	0.408885	96	0.401493
200	3.25242	3.59925	3.54194	3.47363	3.07563	3.19798	4.03547	4.30332	4.47477	4.06626	2.98094	2.98986			30	0.694685	80	0.573257			30	0.557989	100	0.381474
201	3.54929	3.73439	3.33827	3.50637	3.4165	3.51552	4.65693	4.78958	4.89783	4.57176	3.15671	3.30483			40	0.664335	100	0.537745			40	0.514011
202	4.23512	4.26694	3.9698	3.9422	3.9816	3.98393	5.01326	4.90391	5.38578	5.39643	3.41749	3.55112			50	0.639323	120	0.510942			50	0.480443
203	4.82146	5.00243	4.87734	4.8315	4.68423	4.78446	6.23439	5.61468	6.5108	6.34396	4.02837	4.15385			60	0.615374					60	0.456394
204	6.10345	6.03597	6.22908	6.30339	6.26274	6.25525	7.2812	7.19061	8.28124	7.9361	4.96484	5.00666			80	0.577906					80	0.418648
205	7.74667	7.91735	7.86825	7.89265	7.7954	7.91796	9.60552	9.3813	10.7489	10.4575	5.95291	5.95562			100	0.546439					100	0.393152
206	9.68683	9.60729	9.61196	9.73434	9.89816	9.9338	11.8654	11.9143	13.2412	13.0655	7.00428	7.03315			120	0.52403					120	0.374038
207	11.4378	11.5297	11.4217	11.4187	11.9229	11.8632	14.3446	14.4139	15.6882	15.6434	8.36471	8.29576
208	13.1907	13.1822	12.8384	12.9193	13.4549	13.6147	16.4635	16.4805	17.796	17.848	9.30881	9.30946
209	14.3435	14.3524	14.1117	14.2027	14.733	14.7364	18.024	18.0449	19.7032	19.6005	10.2542	10.2418			Two-component exponential fits were calculated with equation:
210	15.0574	15.0642	14.9239	14.9394	15.6149	15.5651	19.1076	19.0068	20.9048	20.8074	11.0771	11.071
211	15.4916	15.4904	15.5277	15.4971	15.8312	15.8369	19.7008	19.6762	21.3183	21.2217	11.6753	11.6546
212	15.464	15.4457	15.6624	15.6589	15.6105	15.6272	19.794	19.7166	21.1544	21.0768	12.2224	12.1751
213	15.0679	15.0703	15.4589	15.4875	15.1533	15.172	19.3644	19.4036	20.646	20.6442	12.6296	12.5927			Fit coefficients (with 95% confidence bounds):
214	14.6128	14.6281	15.0732	15.0882	14.6422	14.6708	18.8068	18.8094	19.9613	19.9229	12.9619	12.9213				DrBphP			DrBphP-DrRR
215	14.0825	14.081	14.5872	14.6037	14.0829	14.1152	18.0993	18.0926	19.1647	19.1287	13.1232	13.1096				Rep. 1	Rep. 2	Rep. 3	Rep. 1	Rep. 2	Rep. 3
216	13.5302	13.5325	14.0421	14.0879	13.5287	13.5486	17.3874	17.3724	18.3655	18.3487	13.1352	13.1524			A1	0.4293 (0.3746, 0.4841)	0.3781 (0.3387, 0.4176)	0.3805 (0.2419, 0.5191)	0.5167 (0.444, 0.5894)	0.4242 (0.3433, 0.5051)	0.4719 (0.3361, 0.6077)
217	12.9961	13.0038	13.5127	13.5542	12.9847	13.0039	16.6825	16.6497	17.5693	17.5589	13.0506	13.0609			A2	0.8066 (0.7753, 0.8379)	0.8266 (0.7978, 0.8554)	0.774 (0.6419, 0.9061)	0.6697 (0.6125, 0.7269)	0.7103 (0.6364, 0.7841)	0.6716 (0.534, 0.8093)
218	12.474	12.4774	12.9622	13.0038	12.4567	12.4679	15.9546	15.946	16.8018	16.7771	12.8266	12.8261			τ1	2.8727 (2.2346, 4.0209)	2.1044 (1.6126, 3.0266)	4.7281 (2.5694, 29.5508)	5.3996 (4.1649, 7.6746)	3.5689 (1.5713, 6.0827)	7.3692 (4.8031, 15.8128)
219	11.9722	11.9666	12.4386	12.4735	11.9529	11.9537	15.282	15.2599	16.0583	16.0344	12.5521	12.5432			τ2	246.0025 (208.0732, 300.8424)	227.3244 (199.5610, 264.0613)	179.4366 (112.8923, 437.0629)	178.7949 (141.0636, 244.1406)	143.8228 (112.9688, 197.8631)	177.1479 (110.6807, 443.4590)
220	11.4663	11.4427	11.91	11.9357	11.4509	11.4329	14.6014	14.5686	15.3216	15.2927	12.2456	12.2271
221	10.9557	10.9244	11.3822	11.3993	10.9346	10.908	13.9225	13.8823	14.5993	14.5647	11.8922	11.884
222	10.4272	10.3911	10.8368	10.8507	10.4093	10.3761	13.2447	13.1839	13.8643	13.8331	11.5294	11.5267
223	9.9057	9.86726	10.2949	10.3101	9.88616	9.851	12.5699	12.5043	13.1537	13.1175	11.1563	11.146
224	9.36359	9.31841	9.73522	9.74251	9.34325	9.30008	11.8689	11.8016	12.415	12.3731	10.7279	10.7158
225	8.81149	8.75852	9.16413	9.16717	8.79321	8.74431	11.1668	11.0885	11.6621	11.6208	10.2813	10.2576
226	8.23016	8.17053	8.56734	8.56078	8.21755	8.15671	10.4323	10.344	10.8805	10.8359	9.78423	9.76081
227	7.632	7.55993	7.9514	7.93	7.6186	7.54709	9.67613	9.57323	10.0789	10.0262	9.23329	9.20966
228	6.97862	6.89778	7.276	7.24376	6.96552	6.88322	8.8518	8.73974	9.21236	9.15503	8.58765	8.55912
229	6.26262	6.17883	6.53832	6.49872	6.25495	6.16487	7.96266	7.84327	8.28151	8.21954	7.83602	7.80451
230	5.51743	5.43798	5.76979	5.72635	5.50971	5.42366	7.04622	6.92273	7.32138	7.26067	7.00701	6.97626
231	4.7629	4.69049	4.98734	4.94365	4.7565	4.67803	6.11191	5.99375	6.35047	6.29311	6.12807	6.0996
232	4.06367	4.00011	4.2594	4.21842	4.0577	3.98927	5.23951	5.12603	5.44583	5.39178	5.28698	5.25797
233	3.42782	3.3718	3.59682	3.55699	3.42365	3.36121	4.43252	4.32937	4.61263	4.55952	4.4969	4.46987
234	2.88479	2.83544	3.02939	2.99212	2.88249	2.82678	3.73421	3.64109	3.89188	3.84091	3.80693	3.77874
235	2.41654	2.37466	2.54022	2.50486	2.41521	2.36773	3.1222	3.04131	3.26095	3.21443	3.19984	3.17335
236	2.02445	1.99132	2.12898	2.09822	2.02517	1.98532	2.60619	2.53658	2.7274	2.6868	2.68491	2.66142
237	1.70313	1.67839	1.79257	1.76756	1.70481	1.674	2.18183	2.12373	2.28911	2.25456	2.25936	2.24027
238	1.43367	1.41785	1.51073	1.49159	1.43652	1.41343	1.82516	1.77799	1.91881	1.89061	1.90117	1.88733
239	1.21468	1.20539	1.27993	1.26634	1.21757	1.20154	1.53501	1.49691	1.61757	1.59494	1.60897	1.59868
240	1.04068	1.03575	1.09645	1.08606	1.04452	1.0329	1.30538	1.27306	1.3774	1.35871	1.3769	1.36928
241	0.899959	0.897937	0.948227	0.940039	0.904229	0.895738	1.11965	1.09202	1.18303	1.16665	1.18876	1.18267
242	0.788667	0.788509	0.831344	0.824148	0.793787	0.786596	0.97492	0.949318	1.03029	1.0153	1.04093	1.03542
243	0.702553	0.70345	0.740121	0.733991	0.708002	0.70144	0.862099	0.839155	0.911901	0.897757	0.926197	0.920571
244	0.634505	0.635961	0.668446	0.662186	0.640738	0.634585	0.774433	0.752637	0.818288	0.805346	0.835856	0.830479
245	0.582779	0.585051	0.613794	0.608742	0.58866	0.584212	0.707601	0.686623	0.748288	0.734833	0.767288	0.762521
246	0.545946	0.548581	0.574533	0.570268	0.551358	0.54713	0.660474	0.640353	0.698244	0.68587	0.717934	0.713595
247	0.518293	0.521649	0.545586	0.542614	0.525404	0.521308	0.625642	0.607235	0.661524	0.649949	0.682105	0.678225
248	0.500319	0.504208	0.525922	0.523477	0.506435	0.502703	0.60178	0.584116	0.636185	0.625448	0.657056	0.653608
249	0.487427	0.492654	0.513109	0.511076	0.493495	0.491003	0.586668	0.570548	0.618682	0.608993	0.640117	0.637248
250	0.481569	0.487047	0.507098	0.50563	0.488379	0.486072	0.579066	0.563292	0.61127	0.601874	0.631849	0.629863
251	0.482713	0.488304	0.507651	0.50676	0.489307	0.487201	0.580696	0.565869	0.611894	0.603131	0.633119	0.631087
252	0.488717	0.494271	0.513495	0.513313	0.494598	0.492348	0.588754	0.574062	0.620226	0.610923	0.639693	0.637945
253	0.4977	0.50287	0.522578	0.521921	0.50356	0.500699	0.599293	0.583905	0.632286	0.622139	0.649719	0.647846
254	0.507386	0.511983	0.532902	0.532163	0.513849	0.510118	0.611171	0.596325	0.643977	0.634558	0.662011	0.659605
255	0.520735	0.525097	0.546251	0.546046	0.526797	0.523422	0.627332	0.612901	0.661093	0.651167	0.677526	0.67492
256	0.538559	0.54295	0.565301	0.564257	0.544971	0.540216	0.649052	0.634928	0.683807	0.67408	0.699201	0.696645
257	0.561789	0.565791	0.588684	0.587573	0.567097	0.56246	0.677001	0.663769	0.713139	0.703273	0.727098	0.724374
258	0.587113	0.590569	0.615232	0.614095	0.59262	0.58797	0.709677	0.695683	0.746551	0.735919	0.759278	0.75601
259	0.611252	0.613803	0.641074	0.639064	0.616714	0.610526	0.73943	0.724458	0.777481	0.765482	0.789749	0.785461
260	0.634744	0.635823	0.665069	0.662001	0.640545	0.632642	0.767013	0.750476	0.806636	0.793815	0.817229	0.812237
261	0.659275	0.659162	0.689804	0.685918	0.664217	0.655352	0.795969	0.778455	0.837142	0.823356	0.846546	0.840909
262	0.685504	0.684902	0.716924	0.712432	0.690645	0.681081	0.827587	0.810128	0.869666	0.85588	0.87908	0.87276
263	0.713383	0.712595	0.746299	0.741692	0.719034	0.709443	0.862811	0.84473	0.905361	0.891542	0.914035	0.907722
264	0.745139	0.743364	0.778378	0.774392	0.749418	0.739463	0.901188	0.883198	0.946157	0.931422	0.953543	0.946978
265	0.775208	0.77305	0.809685	0.804826	0.78014	0.769284	0.938057	0.919364	0.983975	0.969522	0.991736	0.984463
266	0.802731	0.800095	0.838637	0.833224	0.807579	0.794908	0.970803	0.952206	1.0185	1.0038	1.02616	1.01826
267	0.832332	0.828532	0.86832	0.862732	0.83591	0.823525	1.00618	0.987645	1.05503	1.04026	1.06229	1.05443
268	0.863336	0.858832	0.900938	0.894923	0.867103	0.853614	1.04556	1.02475	1.09414	1.07855	1.1016	1.09322
269	0.891469	0.886662	0.929381	0.923514	0.895549	0.881699	1.0788	1.05837	1.12902	1.1141	1.13619	1.12794
270	0.915855	0.91087	0.954008	0.948951	0.918843	0.904642	1.10643	1.08662	1.15855	1.14447	1.16548	1.15746
271	0.93883	0.935397	0.978074	0.973723	0.941751	0.927932	1.13625	1.11723	1.18794	1.17473	1.1942	1.18658
272	0.961392	0.95817	1.00198	0.998469	0.964676	0.951991	1.1638	1.14463	1.21715	1.2025	1.22277	1.21605
273	0.982822	0.981408	1.0243	1.02166	0.985157	0.972174	1.19103	1.17432	1.24414	1.23175	1.2499	1.24394
274	1.00053	0.999604	1.04347	1.04153	1.00356	0.991676	1.21172	1.19571	1.26617	1.25628	1.27173	1.26645
275	1.01386	1.01254	1.05605	1.05573	1.01672	1.0061	1.22896	1.21391	1.28382	1.27486	1.28789	1.28447
276	1.0238	1.02351	1.06737	1.0682	1.02748	1.01713	1.23975	1.22726	1.29609	1.28842	1.2998	1.29787
277	1.03381	1.03498	1.07706	1.08013	1.03576	1.02736	1.25096	1.23966	1.30816	1.30077	1.31101	1.31003
278	1.04565	1.049	1.08958	1.09435	1.04705	1.03999	1.26343	1.25291	1.31989	1.31463	1.32163	1.32299
279	1.05727	1.06169	1.10065	1.10762	1.0579	1.05225	1.27271	1.26586	1.32955	1.32719	1.33164	1.3351
280	1.06392	1.06916	1.10789	1.116	1.06511	1.0613	1.27986	1.27417	1.33562	1.33527	1.33701	1.34194
281	1.064	1.07353	1.10886	1.1201	1.06513	1.0648	1.27848	1.27434	1.33579	1.33713	1.33584	1.34314
282	1.0596	1.07131	1.10491	1.1186	1.0613	1.06261	1.27068	1.26989	1.32839	1.33134	1.32839	1.33762
283	1.04831	1.06169	1.09343	1.10918	1.05138	1.05406	1.25598	1.25629	1.31234	1.317	1.31194	1.32349
284	1.02642	1.04147	1.07123	1.08796	1.02846	1.03336	1.22679	1.22722	1.28246	1.28773	1.28231	1.29485
285	0.992404	1.00629	1.03524	1.05157	0.994906	0.999161	1.17971	1.1816	1.23535	1.24092	1.23572	1.24892
286	0.949102	0.962196	0.989999	1.00433	0.950875	0.9548	1.12276	1.12513	1.17516	1.18039	1.17619	1.18868
287	0.906641	0.918483	0.946373	0.95951	0.907666	0.909622	1.06601	1.06493	1.11605	1.12098	1.11744	1.12935
288	0.874316	0.886468	0.912886	0.926479	0.878056	0.879884	1.02207	1.02197	1.0731	1.07688	1.07181	1.08361
289	0.85392	0.867981	0.892152	0.906682	0.857126	0.860686	0.994179	0.996019	1.04364	1.04813	1.04187	1.05362
290	0.836694	0.852069	0.87452	0.890083	0.839325	0.844859	0.970227	0.972413	1.01787	1.02199	1.0166	1.02835
291	0.804793	0.820887	0.842474	0.858077	0.808252	0.814545	0.928475	0.930285	0.975538	0.979812	0.975669	0.987116
292	0.747823	0.76437	0.784872	0.799766	0.751453	0.758155	0.859421	0.860735	0.904264	0.908598	0.905215	0.916682
293	0.671306	0.687433	0.70602	0.719584	0.675495	0.682189	0.767369	0.768858	0.810811	0.813452	0.812733	0.823565
294	0.590302	0.605406	0.621254	0.632384	0.594936	0.600465	0.671199	0.671881	0.712626	0.713387	0.714387	0.724143
295	0.515597	0.528683	0.543435	0.551333	0.519383	0.523861	0.583659	0.582105	0.621423	0.620176	0.624189	0.632201
296	0.453274	0.463959	0.477162	0.483537	0.458255	0.459494	0.510545	0.506523	0.544182	0.54191	0.548845	0.554809
297	0.400238	0.40996	0.421874	0.425719	0.404818	0.404721	0.449408	0.443662	0.480286	0.476167	0.485654	0.489731
298	0.355182	0.363037	0.375536	0.377264	0.359978	0.358836	0.396671	0.390373	0.426531	0.422235	0.432357	0.434927
299	0.316432	0.323547	0.335417	0.335967	0.322158	0.32014	0.352748	0.345492	0.380938	0.375649	0.387205	0.388718
300	0.283278	0.289156	0.299801	0.299604	0.288491	0.285898	0.31425	0.307536	0.340732	0.333916	0.34797	0.348348
301	0.255884	0.261382	0.271017	0.26968	0.259759	0.25783	0.281102	0.273832	0.307011	0.299412	0.315224	0.315471
302	0.231102	0.238015	0.246182	0.24513	0.236373	0.234896	0.253234	0.247508	0.278215	0.272248	0.286691	0.287133
303	0.20991	0.217713	0.223357	0.224129	0.216054	0.215175	0.230029	0.222443	0.253984	0.247179	0.262352	0.263436
304	0.19247	0.200818	0.205561	0.206643	0.197757	0.199563	0.209657	0.205205	0.2332	0.22768	0.242653	0.24405
305	0.17788	0.188338	0.190727	0.1926	0.183582	0.185793	0.193321	0.189631	0.215549	0.211909	0.225963	0.228518
306	0.166217	0.178312	0.178683	0.181722	0.17143	0.175051	0.179548	0.177086	0.202011	0.199683	0.21288	0.216271
307	0.156623	0.169653	0.168608	0.172568	0.162819	0.167979	0.168873	0.166787	0.189333	0.188533	0.202107	0.206715
308	0.148873	0.163221	0.161419	0.166186	0.154521	0.160411	0.161071	0.161126	0.183515	0.182076	0.19367	0.199385
309	0.143573	0.158851	0.155048	0.160825	0.148917	0.156504	0.154468	0.154081	0.176683	0.176633	0.187301	0.193854
310	0.139458	0.155431	0.150709	0.157459	0.145076	0.153607	0.150537	0.150617	0.170744	0.172751	0.182056	0.18916
311	0.136042	0.152027	0.14702	0.154862	0.141626	0.150829	0.147082	0.148205	0.166409	0.168902	0.178297	0.1864
312	0.133931	0.150761	0.145036	0.152533	0.138769	0.148487	0.143697	0.147137	0.163332	0.164816	0.175042	0.183664
313	0.131651	0.149257	0.142231	0.150824	0.137376	0.146289	0.140714	0.143497	0.160327	0.162891	0.172021	0.181
314	0.129901	0.148036	0.141168	0.149921	0.135587	0.144931	0.139355	0.141336	0.160316	0.163145	0.170014	0.178903
315	0.127888	0.145215	0.139801	0.148387	0.133882	0.144615	0.138458	0.140859	0.158011	0.161071	0.168344	0.177524
316	0.127087	0.145122	0.138798	0.147161	0.132941	0.142931	0.136181	0.13928	0.155204	0.158193	0.166748	0.176094
317	0.127059	0.144572	0.138011	0.146232	0.131253	0.140997	0.135409	0.138367	0.155276	0.157129	0.165403	0.17429
318	0.125599	0.143177	0.13703	0.144954	0.130954	0.141485	0.135314	0.137545	0.153726	0.156312	0.164626	0.172764
319	0.125361	0.142789	0.136922	0.14433	0.131411	0.141015	0.134276	0.136031	0.152254	0.155259	0.163597	0.171569
320	0.124989	0.141237	0.136012	0.142996	0.130273	0.139754	0.132737	0.13404	0.151873	0.154107	0.162479	0.169687
321	0.124609	0.139559	0.136138	0.142275	0.129412	0.1376	0.134075	0.134662	0.151818	0.153621	0.161372	0.167844
322	0.124039	0.13856	0.134849	0.140139	0.129113	0.135969	0.132927	0.132947	0.15146	0.151327	0.160837	0.166218
323	0.124475	0.137885	0.135666	0.140332	0.129952	0.135081	0.13205	0.131298	0.150853	0.149397	0.159879	0.163766
324	0.123897	0.13592	0.135533	0.138876	0.130132	0.135073	0.132556	0.129894	0.150787	0.148377	0.158927	0.162297
325	0.12416	0.136017	0.13567	0.137312	0.129042	0.132708	0.131498	0.12865	0.149701	0.146888	0.158567	0.160772
326	0.124698	0.134267	0.135574	0.13638	0.129706	0.131504	0.132586	0.127582	0.149816	0.145901	0.158263	0.159427
327	0.125272	0.134008	0.13567	0.135629	0.131073	0.131671	0.131774	0.125767	0.14868	0.142526	0.15803	0.157783
328	0.12469	0.13195	0.13609	0.134262	0.12997	0.130313	0.134441	0.125547	0.148548	0.142008	0.156989	0.15612
329	0.125648	0.13157	0.135495	0.132182	0.130985	0.128717	0.130751	0.123646	0.148956	0.140293	0.156376	0.153894
330	0.125834	0.130483	0.135533	0.132219	0.131605	0.128155	0.130861	0.122668	0.150103	0.141054	0.156187	0.152692
331	0.125365	0.129092	0.136239	0.131539	0.130352	0.125693	0.131784	0.122052	0.149149	0.138716	0.156014	0.151991
332	0.125296	0.129561	0.136788	0.131283	0.131416	0.125355	0.13023	0.121616	0.148443	0.138606	0.155859	0.150623
333	0.126036	0.128385	0.136376	0.131075	0.130783	0.124986	0.131513	0.118637	0.149237	0.13705	0.155841	0.149336
334	0.126553	0.12815	0.136042	0.129648	0.131491	0.124278	0.130541	0.118978	0.14771	0.136742	0.155218	0.148368
335	0.126044	0.126198	0.13661	0.12996	0.131433	0.123874	0.131433	0.117208	0.148736	0.136185	0.15534	0.147558
336	0.126986	0.127354	0.136617	0.129533	0.133323	0.124041	0.132185	0.11784	0.14803	0.133549	0.155499	0.147039
337	0.127976	0.12606	0.137249	0.129258	0.133139	0.124797	0.131237	0.118231	0.14793	0.133676	0.155075	0.146091
338	0.12908	0.127225	0.138144	0.128883	0.133192	0.122727	0.133489	0.11779	0.148758	0.133389	0.155772	0.145697
339	0.129383	0.126634	0.138939	0.128864	0.13553	0.124287	0.13577	0.118417	0.148234	0.132402	0.156097	0.145099
340	0.131239	0.126869	0.1395	0.129091	0.135943	0.124129	0.134732	0.118552	0.148895	0.132484	0.156925	0.14473
341	0.132723	0.127698	0.140856	0.128526	0.138154	0.124032	0.134642	0.117459	0.15018	0.13222	0.15794	0.144843
342	0.134752	0.127843	0.143108	0.129395	0.139705	0.124357	0.137365	0.118291	0.152711	0.133234	0.159213	0.144899
343	0.137436	0.12832	0.144861	0.12983	0.141617	0.124045	0.13921	0.118467	0.155777	0.134012	0.16077	0.144933
344	0.138597	0.128065	0.14715	0.129826	0.14396	0.12448	0.140343	0.117023	0.156235	0.133665	0.162652	0.145489
345	0.141006	0.128013	0.149368	0.130209	0.146043	0.124542	0.143116	0.119169	0.157746	0.133218	0.164896	0.145259
346	0.14304	0.128437	0.151296	0.130239	0.149454	0.12568	0.145171	0.119194	0.160658	0.134624	0.166949	0.145074
347	0.147066	0.129796	0.154565	0.131349	0.152231	0.125654	0.146866	0.1177	0.162853	0.133665	0.169419	0.14566
348	0.150195	0.13022	0.157269	0.132393	0.154772	0.127258	0.151344	0.11982	0.165825	0.133924	0.172187	0.146804
349	0.153668	0.131781	0.159591	0.132735	0.158508	0.128027	0.152452	0.120116	0.168736	0.136085	0.175421	0.147563
350	0.158163	0.131599	0.163013	0.132665	0.161932	0.128027	0.156548	0.121079	0.17124	0.13565	0.179556	0.148474
351	0.162105	0.133345	0.166843	0.133768	0.166006	0.128955	0.158494	0.120773	0.175629	0.136306	0.182977	0.149629
352	0.164789	0.134016	0.172174	0.13603	0.169302	0.13084	0.164044	0.121931	0.178949	0.137822	0.186326	0.150626
353	0.170094	0.135993	0.175425	0.137899	0.172937	0.130853	0.167344	0.123927	0.183438	0.1401	0.190786	0.151878
354	0.173797	0.137934	0.18008	0.139523	0.178607	0.134703	0.170598	0.126128	0.186311	0.140177	0.195612	0.154196
355	0.18014	0.139923	0.184066	0.14154	0.183266	0.135284	0.177161	0.127567	0.192074	0.142697	0.20049	0.156722
356	0.184647	0.141233	0.189772	0.14294	0.188219	0.13778	0.18026	0.129422	0.195581	0.144528	0.205523	0.158265
357	0.190287	0.144095	0.195156	0.146217	0.193863	0.139345	0.187014	0.133434	0.20093	0.14675	0.210828	0.161076
358	0.196096	0.146581	0.201445	0.148814	0.199484	0.141182	0.191902	0.133734	0.208738	0.149849	0.216259	0.163051
359	0.202262	0.150397	0.207334	0.151641	0.204802	0.144632	0.197834	0.13763	0.212775	0.152281	0.222755	0.165934
360	0.208653	0.152479	0.214359	0.155821	0.212683	0.148658	0.202497	0.13931	0.220644	0.155513	0.228419	0.169509
361	0.214539	0.155338	0.220923	0.158874	0.220014	0.151959	0.211241	0.145001	0.226092	0.156599	0.234167	0.17123
362	0.222479	0.159538	0.228086	0.163188	0.226686	0.154205	0.216266	0.145683	0.233807	0.161827	0.23943	0.173197
363	0.229635	0.163055	0.235196	0.167857	0.23421	0.157211	0.224539	0.149313	0.240534	0.165086	0.245379	0.175767
364	0.235646	0.167098	0.242259	0.171491	0.239656	0.161299	0.23206	0.153615	0.248889	0.169211	0.254139	0.181072
365	0.243505	0.171589	0.250439	0.174552	0.248424	0.164151	0.238132	0.157531	0.255148	0.172916	0.26304	0.186681
366	0.249016	0.174015	0.256669	0.177676	0.254731	0.168384	0.244124	0.161297	0.259681	0.176859	0.270921	0.191425
367	0.257926	0.178729	0.264062	0.182617	0.260792	0.173025	0.250802	0.164997	0.2667	0.178762	0.280242	0.198024
368	0.26644	0.184312	0.270835	0.186968	0.269236	0.178607	0.259667	0.168066	0.272507	0.182649	0.286501	0.200811
369	0.274327	0.189216	0.279101	0.191912	0.276316	0.183824	0.263618	0.171886	0.281838	0.187993	0.29173	0.20424
370	0.282166	0.193218	0.285818	0.197206	0.285537	0.189832	0.272568	0.176665	0.290826	0.193419	0.29719	0.207437
371	0.289726	0.199662	0.293155	0.203529	0.292244	0.193555	0.277973	0.181674	0.295155	0.198024	0.301943	0.210438
372	0.296631	0.204829	0.300711	0.209492	0.298754	0.199203	0.286738	0.188553	0.30207	0.202998	0.306593	0.214133
373	0.301656	0.210529	0.307116	0.21434	0.305588	0.205378	0.290468	0.193025	0.310209	0.212163	0.316269	0.222346
374	0.307894	0.215522	0.31332	0.222673	0.312453	0.210195	0.297829	0.198265	0.317477	0.216596	0.322464	0.22782
375	0.315737	0.22273	0.320476	0.228602	0.316629	0.215667	0.302422	0.202046	0.321768	0.221829	0.327601	0.233014
376	0.320317	0.227136	0.326739	0.234817	0.324228	0.221016	0.304172	0.2088	0.32624	0.226914	0.333157	0.238335
377	0.324809	0.2339	0.332308	0.239016	0.326834	0.227037	0.314591	0.211984	0.332394	0.231761	0.339078	0.244878
378	0.332457	0.239523	0.338557	0.246468	0.33279	0.234074	0.317439	0.220763	0.339629	0.238853	0.343089	0.250211
379	0.336254	0.246182	0.342825	0.253515	0.342055	0.239964	0.32317	0.227973	0.343153	0.242817	0.348632	0.256049
380	0.341804	0.2528	0.348914	0.258612	0.347966	0.247163	0.329076	0.236221	0.348391	0.250527	0.35399	0.262613
381	0.349146	0.258775	0.353896	0.266232	0.350652	0.252178	0.333795	0.23917	0.355064	0.25833	0.359297	0.268232
382	0.352966	0.263707	0.359825	0.273016	0.354005	0.257294	0.338743	0.243437	0.359409	0.265625	0.363213	0.273308
383	0.358493	0.272415	0.364629	0.278997	0.359684	0.264067	0.345141	0.25369	0.365999	0.272038	0.368758	0.279079
384	0.362919	0.277286	0.371149	0.28571	0.366646	0.270607	0.350281	0.261221	0.37078	0.276698	0.374706	0.285284
385	0.368943	0.283868	0.376603	0.291754	0.370487	0.275433	0.354984	0.266441	0.376068	0.283729	0.379972	0.291753
386	0.374097	0.289572	0.382502	0.298661	0.376359	0.283032	0.360209	0.270583	0.380976	0.289315	0.384691	0.296802
387	0.380594	0.29632	0.38822	0.305649	0.382926	0.287999	0.364566	0.277106	0.3867	0.296605	0.388838	0.302954
388	0.386561	0.30276	0.393599	0.311697	0.387145	0.296011	0.369379	0.281137	0.391553	0.301701	0.393359	0.308593
389	0.389617	0.308068	0.398514	0.318778	0.392279	0.301448	0.37487	0.289074	0.395898	0.308958	0.400585	0.316631
390	0.39364	0.313837	0.401824	0.324009	0.396001	0.306445	0.380726	0.294475	0.401341	0.314279	0.404013	0.322026
391	0.396446	0.318688	0.406278	0.331402	0.399588	0.31306	0.38384	0.3036	0.403718	0.319909	0.405708	0.32618
392	0.401014	0.326228	0.407698	0.335399	0.401935	0.31829	0.387926	0.309742	0.408306	0.325435	0.407087	0.33044
393	0.401236	0.331293	0.410398	0.34125	0.406005	0.324826	0.388322	0.313974	0.410104	0.332957	0.411186	0.338384
394	0.401628	0.336706	0.410662	0.347321	0.406093	0.330509	0.392163	0.3196	0.410953	0.33953	0.413792	0.34337
395	0.40232	0.34216	0.411821	0.353506	0.405095	0.334825	0.388593	0.322192	0.411714	0.344162	0.412475	0.348987
396	0.402073	0.348366	0.410666	0.358313	0.404945	0.340415	0.390112	0.330646	0.410335	0.347239	0.410298	0.353208
397	0.400327	0.353136	0.407939	0.363871	0.400427	0.34532	0.386437	0.331448	0.404738	0.353299	0.407004	0.357553
398	0.394893	0.357494	0.404729	0.370131	0.399372	0.350116	0.381583	0.338207	0.401446	0.357099	0.402098	0.360778
399	0.390745	0.362091	0.399733	0.373835	0.393505	0.352612	0.378645	0.343181	0.397674	0.363611	0.400555	0.367549
400	0.385498	0.366416	0.394442	0.377799	0.386345	0.358414	0.371786	0.347022	0.390781	0.365878	0.394429	0.37165
401	0.378043	0.370208	0.386659	0.381662	0.377344	0.36011	0.365378	0.352572	0.383243	0.369992	0.385277	0.373521
402	0.369485	0.372662	0.376736	0.385407	0.37032	0.365305	0.357581	0.354488	0.373195	0.372363	0.377124	0.377364
403	0.358994	0.376151	0.367605	0.388305	0.359363	0.368241	0.346465	0.35724	0.363275	0.374221	0.367616	0.379968
404	0.348523	0.378965	0.356578	0.390735	0.348788	0.370962	0.334311	0.357331	0.351579	0.377734	0.35613	0.381215
405	0.335219	0.379935	0.345058	0.393291	0.337233	0.371617	0.323962	0.361953	0.341179	0.381384	0.34355	0.382945
406	0.323757	0.382138	0.333972	0.394004	0.326311	0.373784	0.311979	0.364877	0.329124	0.381616	0.334659	0.386866
407	0.31078	0.382822	0.320282	0.394119	0.312067	0.372975	0.302572	0.364847	0.316011	0.382515	0.322421	0.3882
408	0.299056	0.38357	0.307584	0.396976	0.298134	0.375449	0.287149	0.366692	0.303228	0.382813	0.306642	0.387055
409	0.286273	0.385073	0.294871	0.397165	0.287265	0.378021	0.276269	0.367073	0.289409	0.382443	0.294749	0.387939
410	0.272912	0.384119	0.281898	0.395104	0.274971	0.373792	0.262916	0.364691	0.279522	0.383535	0.284834	0.389203
411	0.260311	0.382785	0.26998	0.39484	0.260243	0.372738	0.250577	0.365814	0.265504	0.383199	0.27236	0.387764
412	0.247334	0.382737	0.256383	0.393198	0.248394	0.372527	0.237851	0.365107	0.254238	0.381577	0.259326	0.385702
413	0.236924	0.37886	0.243644	0.390512	0.237942	0.371204	0.227783	0.363989	0.241941	0.380381	0.249508	0.386338
414	0.226793	0.378306	0.233577	0.388216	0.226769	0.369292	0.216311	0.362746	0.231783	0.377028	0.240092	0.385997
415	0.215586	0.374494	0.222636	0.384909	0.214564	0.364677	0.2071	0.355215	0.221366	0.374061	0.2285	0.381478
416	0.203862	0.370572	0.211877	0.380511	0.203136	0.360813	0.196034	0.354854	0.210233	0.371265	0.217579	0.378122
417	0.194463	0.368199	0.203009	0.377535	0.196447	0.357891	0.187896	0.35002	0.201878	0.366732	0.21009	0.374531
418	0.186414	0.364294	0.193439	0.373616	0.186452	0.354111	0.177121	0.347959	0.190612	0.36199	0.199893	0.369895
419	0.176327	0.35939	0.183992	0.367163	0.177156	0.348256	0.167178	0.341591	0.1803	0.355477	0.190477	0.364104
420	0.168327	0.353047	0.17557	0.362047	0.17008	0.344775	0.159893	0.336161	0.17199	0.348822	0.181904	0.35774
421	0.1616	0.347638	0.166817	0.356671	0.161998	0.338394	0.151238	0.328961	0.164441	0.342546	0.172459	0.350643
422	0.156045	0.342989	0.161048	0.350367	0.155998	0.332838	0.144916	0.322473	0.157112	0.335554	0.167406	0.346482
423	0.149427	0.335558	0.154108	0.343906	0.149959	0.32672	0.140789	0.316556	0.151763	0.330232	0.163254	0.34254
424	0.142466	0.327562	0.148093	0.336944	0.142672	0.319437	0.132762	0.308283	0.144318	0.323455	0.155569	0.334179
425	0.136511	0.320212	0.143442	0.33012	0.137995	0.312176	0.126113	0.303545	0.138324	0.315343	0.151002	0.327866
426	0.132023	0.313655	0.137713	0.322641	0.132945	0.305557	0.120818	0.293712	0.13249	0.305539	0.146096	0.320758
427	0.126986	0.304943	0.131903	0.31325	0.12735	0.296723	0.115854	0.286477	0.129027	0.298199	0.138637	0.31015
428	0.123242	0.298579	0.127597	0.305225	0.124269	0.289524	0.112204	0.278209	0.122525	0.289282	0.136584	0.304564
429	0.120461	0.291626	0.123748	0.29726	0.120239	0.282834	0.107441	0.269164	0.118037	0.279902	0.127976	0.292189
430	0.115998	0.282073	0.119146	0.28853	0.116402	0.273565	0.102968	0.260916	0.113972	0.271597	0.126525	0.285828
431	0.111959	0.273931	0.116701	0.280669	0.112978	0.265047	0.100928	0.252883	0.111116	0.264561	0.128387	0.283293
432	0.108575	0.265571	0.112722	0.270166	0.110099	0.257733	0.0994936	0.243407	0.107625	0.254839	0.124304	0.27385
433	0.106404	0.255605	0.108844	0.261558	0.105563	0.24718	0.0950311	0.235314	0.104361	0.246071	0.115373	0.258953
434	0.102338	0.246153	0.105374	0.252215	0.104065	0.24017	0.0923937	0.227863	0.102249	0.237082	0.115701	0.253445
435	0.0998148	0.23924	0.1029	0.243719	0.0998805	0.231283	0.0900672	0.220538	0.0969329	0.226886	0.112765	0.245111
436	0.0969849	0.229433	0.100065	0.234483	0.0976257	0.221812	0.0885178	0.211221	0.0936738	0.216227	0.108712	0.23452
437	0.0955013	0.221707	0.0966992	0.224961	0.0963204	0.213584	0.0857802	0.200817	0.0931444	0.210409	0.107494	0.227434
438	0.0927158	0.212882	0.0949085	0.215945	0.0938107	0.206305	0.0833935	0.19466	0.0893119	0.201812	0.104378	0.218679
439	0.0905449	0.205184	0.0925495	0.208322	0.0915252	0.196201	0.0799388	0.184431	0.0880932	0.193673	0.102902	0.210828
440	0.0879333	0.196319	0.0905508	0.199235	0.088119	0.187217	0.0786352	0.176359	0.0852698	0.183046	0.0988034	0.200824
441	0.0865305	0.188504	0.088422	0.190508	0.0862554	0.180018	0.0748045	0.168502	0.0824409	0.174267	0.0942757	0.190505
442	0.0832235	0.181219	0.0844878	0.182123	0.0849237	0.172775	0.0734858	0.159828	0.0818068	0.168979	0.0950807	0.185553
443	0.0819864	0.173433	0.0832321	0.17544	0.0828491	0.164345	0.0707331	0.153214	0.079612	0.161821	0.0929241	0.178126
444	0.0812143	0.165865	0.0811925	0.167107	0.0806823	0.156719	0.0691536	0.147077	0.0757684	0.153379	0.0916902	0.17123
445	0.0784491	0.160217	0.0791084	0.160984	0.0793857	0.151405	0.068918	0.140895	0.0728072	0.144892	0.0897135	0.164815
446	0.0768643	0.15252	0.0775852	0.152741	0.0767794	0.143762	0.0671179	0.135083	0.0730498	0.140679	0.0866251	0.156281
447	0.0748753	0.146581	0.0762366	0.146752	0.0779881	0.138791	0.0649469	0.128254	0.072752	0.133769	0.0855387	0.151486
448	0.0741355	0.140137	0.0749624	0.141425	0.0749598	0.131636	0.0614872	0.121134	0.0689526	0.12793	0.0826602	0.143471
449	0.0719564	0.134368	0.0722504	0.134916	0.0744895	0.128247	0.0620989	0.117068	0.0675795	0.118864	0.0796502	0.136637
450	0.0696319	0.128987	0.0699731	0.128311	0.0712854	0.120019	0.0593261	0.110168	0.0666696	0.116724	0.0793689	0.131406
451	0.0684069	0.12228	0.0685836	0.122671	0.0712107	0.115417	0.0591005	0.105275	0.0648829	0.111403	0.0773553	0.125942
452	0.0675782	0.118472	0.0672016	0.117667	0.068745	0.109809	0.0575662	0.100206	0.0615467	0.103269	0.0757084	0.120404
453	0.0667494	0.114365	0.0664512	0.113138	0.0686087	0.105634	0.0563979	0.0937926	0.0620044	0.100457	0.0744745	0.116268
454	0.0650959	0.108321	0.0652066	0.107837	0.0662617	0.100342	0.0543622	0.0909196	0.0595449	0.0949697	0.0708994	0.109233
455	0.063491	0.102637	0.0642927	0.104408	0.0656156	0.0975994	0.0523516	0.086086	0.0577362	0.0899516	0.0694186	0.104415
456	0.060847	0.0986384	0.0619523	0.0995189	0.0640422	0.0931339	0.0498897	0.0803249	0.0566719	0.0866098	0.0682054	0.100649
457	0.0580616	0.0940135	0.060065	0.0949159	0.0610007	0.0885673	0.0527678	0.0788307	0.0543834	0.0824409	0.0654307	0.095113
458	0.0577665	0.0907672	0.0584155	0.0905916	0.0595327	0.0858071	0.0499749	0.0747493	0.0534405	0.0791047	0.0643374	0.0918862
459	0.0581344	0.0890693	0.0575648	0.0872332	0.0599415	0.0813592	0.0478891	0.0701364	0.0543889	0.0771967	0.064056	0.0894482
460	0.0561373	0.0848568	0.0564465	0.0846364	0.0569044	0.0777771	0.0465604	0.0689882	0.0528559	0.0729009	0.0633756	0.0866136
461	0.0560887	0.0807372	0.0541915	0.0810142	0.0578889	0.0759663	0.0461843	0.0654332	0.0500325	0.0686107	0.0623423	0.0838365
462	0.0546374	0.077115	0.0539686	0.0784434	0.0531905	0.0709909	0.0466055	0.0618181	0.048858	0.0659582	0.0620955	0.0824296
463	0.0520096	0.075324	0.0513829	0.0735544	0.0547156	0.0674748	0.0413909	0.055721	0.0480749	0.0636146	0.057328	0.0743914
464	0.0504128	0.0716249	0.0502721	0.0708015	0.053463	0.0659277	0.0443492	0.0573556	0.0480473	0.0602949	0.0556396	0.0725901
465	0.0516862	0.0711681	0.0491093	0.0686208	0.051995	0.0623192	0.0419174	0.0526023	0.046575	0.0582546	0.0546663	0.0695755
466	0.0489129	0.0658115	0.0480654	0.0658048	0.0494809	0.0614666	0.0423636	0.0533945	0.0454997	0.0573337	0.0577662	0.0704565
467	0.0484682	0.0652091	0.0481397	0.0649615	0.0489975	0.0580911	0.0379663	0.0471671	0.0441652	0.0535783	0.0569266	0.0682515
468	0.0472756	0.0628482	0.047757	0.0627696	0.049081	0.0565835	0.0393652	0.0486412	0.0448931	0.0528504	0.0540758	0.0656267
469	0.0441425	0.0598404	0.046063	0.0599313	0.0480964	0.0557836	0.0392649	0.0450411	0.0416396	0.0505509	0.0543364	0.0651608
470	0.0451451	0.058478	0.0453794	0.0573939	0.0470636	0.0538366	0.0373446	0.0438678	0.0416175	0.0467128	0.0532662	0.0627667
471	0.0447893	0.0575522	0.0447367	0.055893	0.0460219	0.0524609	0.0369334	0.0423135	0.0398915	0.0451909	0.0515825	0.0603287
472	0.0419352	0.0551993	0.0439231	0.0544033	0.0450154	0.0494941	0.0367629	0.0401825	0.0389926	0.0436909	0.0497327	0.0570466
473	0.0419069	0.0558098	0.0427231	0.0536714	0.0450814	0.0471735	0.0350632	0.0392449	0.0394503	0.0424833	0.0495828	0.0556096
474	0.0396874	0.0515528	0.0417126	0.0519736	0.043798	0.0462109	0.0357952	0.037144	0.0378456	0.0425053	0.0486117	0.0550053
475	0.0399825	0.0501298	0.0403492	0.0492282	0.0431387	0.0453539	0.0348375	0.0377908	0.0394062	0.0423399	0.0473385	0.0531117
476	0.038798	0.049681	0.0397065	0.0480468	0.0447429	0.0458725	0.0330024	0.0381869	0.0359762	0.0371177	0.0485333	0.0533539
477	0.0393397	0.0492161	0.0389449	0.0473818	0.0418685	0.0440617	0.0315433	0.0331679	0.0357998	0.0386948	0.0467757	0.0514372
478	0.0379733	0.0483025	0.0388186	0.0464642	0.0406774	0.0427255	0.0305806	0.0341105	0.0337263	0.0360203	0.0458831	0.0502563
479	0.0376095	0.0456706	0.0362218	0.0438562	0.0411169	0.0424267	0.0329573	0.0336342	0.0331583	0.0360093	0.0448475	0.0486233
480	0.0355072	0.043532	0.0367382	0.0434513	0.0400005	0.0407477	0.0317589	0.0338648	0.0332245	0.0354358	0.0443101	0.0473408
481	0.0362471	0.0443083	0.0362887	0.0414006	0.0390863	0.0383348	0.0289511	0.0351384	0.0327558	0.0312945	0.0441025	0.0468565
482	0.0347876	0.0434391	0.0354119	0.0410699	0.0396181	0.0390995	0.0317138	0.0327367	0.0322595	0.0315867	0.0435167	0.0461415
483	0.0329765	0.0411428	0.0348361	0.0407059	0.03826	0.0371525	0.0313879	0.0311171	0.0300868	0.0301861	0.0427209	0.0445754
484	0.032645	0.0404111	0.0347283	0.0389932	0.0387435	0.0369679	0.0294324	0.0280937	0.0282174	0.0268222	0.0387768	0.0403844
485	0.0331261	0.0406941	0.0325736	0.0393016	0.0360844	0.0343176	0.0284446	0.0294826	0.0300978	0.0270759	0.023434	0.0261418
486	0.0309228	0.0370677	0.0309353	0.0381945	0.0354383	0.0342297	0.0263839	0.0270758	0.0335333	0.030754	0.0388414	0.0406335
487	0.0297868	0.0368737	0.0361549	0.0375258	0.0334297	0.0339703	0.0275371	0.0264741	0.0337649	0.0329929	0.0562232	0.0573972
488	0.0300213	0.0365988	0.033168	0.0361252	0.0332188	0.034111	0.0277627	0.0275672	0.0299158	0.0293589	0.042255	0.0437519
489	0.0295321	0.0339023	0.0299285	0.0342602	0.0345857	0.0323046	0.0265193	0.0260279	0.0277101	0.0266403	0.0378888	0.0396256
490	0.0296453	0.0358711	0.0302368	0.0340968	0.0321595	0.0304498	0.0252357	0.0247944	0.0268112	0.0253003	0.037153	0.0389821
491	0.027729	0.0322528	0.0297316	0.031734	0.0330781	0.0303223	0.0230696	0.0237415	0.0268388	0.026348	0.0369247	0.0382671
492	0.0279959	0.033777	0.0294009	0.0332609	0.0300674	0.0280368	0.0242379	0.022147	0.0252341	0.0248481	0.0366502	0.0375405
493	0.0265203	0.0329239	0.0287174	0.0317117	0.0311135	0.0266348	0.0225281	0.0223075	0.0253664	0.0243793	0.0346713	0.0362558
494	0.0252711	0.0325965	0.0278741	0.0318715	0.0277995	0.0274039	0.024278	0.0245237	0.0250852	0.0244676	0.0341315	0.0358545
495	0.0249274	0.0301345	0.0264549	0.0302851	0.028428	0.0283401	0.0220568	0.0241225	0.0235081	0.0221515	0.0342815	0.0363758
496	0.0244383	0.0299606	0.0259014	0.0293118	0.0292631	0.0273512	0.0222523	0.023927	0.024804	0.0242249	0.0317489	0.0333865
497	0.0232578	0.029338	0.0271125	0.0307458	0.0250481	0.0260239	0.0223024	0.0207832	0.024644	0.0232103	0.0349088	0.0358752
498	0.0240057	0.0303083	0.0260611	0.0293489	0.0272853	0.0258349	0.0214099	0.0195698	0.0235356	0.0221956	0.0322448	0.0338225
499	0.0223239	0.0292734	0.0255261	0.0283533	0.0281204	0.0258524	0.0208032	0.0206027	0.0229677	0.0206902	0.0309463	0.0324547
500	0.022049	0.0283557	0.0248574	0.0286319	0.0253558	0.0240856	0.0200662	0.0213849	0.0218151	0.0212306	0.0314168	0.0325585
501	0.0220935	0.0279312	0.024107	0.0275137	0.0260986	0.0275138	0.0205826	0.0211793	0.0220412	0.0198354	0.0300006	0.0320119
502	0.0206179	0.0265526	0.0228104	0.0267967	0.0264062	0.0260107	0.018923	0.0192038	0.0214898	0.0187215	0.0296039	0.0315621
503	0.0210302	0.0258613	0.0235423	0.0263918	0.0245559	0.0235406	0.0200562	0.0209637	0.0220192	0.0197638	0.0294424	0.0314122
504	0.0206381	0.0269488	0.0228996	0.0262171	0.0240504	0.0245734	0.0191386	0.0180004	0.0202104	0.0187987	0.0298115	0.0318043
505	0.0218105	0.0264273	0.0224538	0.0252029	0.0227319	0.0236856	0.0187124	0.0193993	0.0205082	0.0193391	0.029311	0.0306257
506	0.0188431	0.0251336	0.0212315	0.024772	0.0253118	0.0232725	0.0176845	0.0174338	0.0200174	0.0173981	0.029078	0.0308725
507	0.0191706	0.024604	0.021956	0.0241256	0.0231186	0.0212639	0.0198506	0.0200963	0.0193116	0.0179771	0.0300052	0.0309786
508	0.0191019	0.0259341	0.0214173	0.0245714	0.0219275	0.0211848	0.0169374	0.0186923	0.0189366	0.0167032	0.0283076	0.029733
509	0.0194495	0.0255621	0.0206854	0.0241553	0.0216858	0.0203277	0.0176143	0.0191436	0.0188594	0.0177675	0.0293617	0.0305703
510	0.0183863	0.0239208	0.0208266	0.0230854	0.0224198	0.0219407	0.0161903	0.0195497	0.0195928	0.0176738	0.0286767	0.0303581
511	0.0174524	0.0240906	0.0204217	0.0224501	0.0210881	0.022055	0.0178349	0.0183614	0.0173264	0.0162455	0.0293409	0.0305449
512	0.0161143	0.0235327	0.0206706	0.0227213	0.0219803	0.0223011	0.0179402	0.0169575	0.0178778	0.0162676	0.0286882	0.0302174
513	0.0165186	0.023844	0.0205591	0.0226395	0.021321	0.0206969	0.0158744	0.0183664	0.0179385	0.0158044	0.0282661	0.0292325
514	0.0166924	0.022619	0.0201616	0.0226247	0.0189256	0.0179323	0.0155636	0.0171631	0.0162235	0.0152529	0.0292833	0.0302289
515	0.0181316	0.023557	0.0194446	0.0218148	0.0170709	0.0165698	0.0189832	0.0157892	0.016229	0.0149993	0.0283445	0.0301897
516	0.0170724	0.0222875	0.0199424	0.0218371	0.0176906	0.01893	0.0168321	0.0171079	0.0178447	0.0152971	0.0286375	0.0300536
517	0.0158596	0.0210464	0.0205257	0.0216142	0.0195322	0.0187015	0.016777	0.017133	0.0167032	0.014332	0.0290988	0.030199
518	0.0155362	0.0225867	0.0200056	0.0217108	0.0182971	0.0190927	0.0168472	0.0162254	0.0171058	0.015275	0.0285429	0.0292787
519	0.015993	0.0215518	0.0190397	0.0214396	0.0190531	0.0185301	0.0150471	0.0137635	0.0166702	0.0166757	0.0290872	0.0299798
520	0.0150106	0.0213011	0.019961	0.0211684	0.0188026	0.0184246	0.0168472	0.0174087	0.0163393	0.0146188	0.0303004	0.0308332
521	0.0168986	0.0223037	0.0204031	0.0217182	0.0179763	0.0174577	0.0161302	0.013914	0.0164882	0.015479	0.0292348	0.0297999
522	0.0172746	0.0219196	0.019114	0.0206408	0.0189608	0.0184641	0.01786	0.0181207	0.0163944	0.014525	0.0300421	0.0301067
523	0.0154836	0.0205047	0.0195746	0.0208489	0.0195717	0.0190751	0.0162254	0.0159396	0.0180322	0.0141997	0.0298876	0.0302128
524	0.0157949	0.0216286	0.0196526	0.0206037	0.0180642	0.0177653	0.0179352	0.0169976	0.0164606	0.0144699	0.0298184	0.0303097
525	0.0163164	0.0211273	0.0199759	0.0206557	0.0183235	0.0174489	0.0181308	0.0153129	0.0170782	0.0141059	0.0307202	0.0307133
526	0.0170886	0.0212243	0.0200984	0.0204662	0.0195366	0.0185081	0.0178349	0.0161602	0.0179661	0.0143155	0.0311815	0.0307986
527	0.0163811	0.0208928	0.0200947	0.0203882	0.0200508	0.0193915	0.0172784	0.0161452	0.0180598	0.0145306	0.0315183	0.0309693
528	0.0167207	0.0198417	0.0207932	0.020626	0.0197607	0.0188905	0.0191386	0.015358	0.0171058	0.0144975	0.0308632	0.0300952
529	0.0167611	0.0194455	0.0208452	0.0206891	0.0192025	0.016917	0.0192389	0.015704	0.0178613	0.0149221	0.0321456	0.0314329
530	0.0164337	0.0208645	0.0209826	0.0210458	0.0200288	0.0173917	0.0195096	0.0160499	0.0182693	0.0147511	0.0327107	0.0315552
531	0.0172018	0.0210666	0.0215622	0.0206743	0.0213386	0.019497	0.0185469	0.0170076	0.0189531	0.0148394	0.0332205	0.0316843
532	0.0159041	0.0204683	0.0213616	0.0204737	0.0218616	0.0181565	0.0198556	0.0184216	0.0192564	0.0150158	0.0333704	0.0317374
533	0.018168	0.0208241	0.0208303	0.0195783	0.0204464	0.0175016	0.0201013	0.0188377	0.0188759	0.0148449	0.0328053	0.0310639
534	0.0182327	0.0206058	0.0224129	0.0206966	0.0219319	0.0172599	0.0198355	0.0172934	0.0212306	0.0157437	0.0341731	0.0315229
535	0.0191746	0.021099	0.0225169	0.0207077	0.0225956	0.0184466	0.020723	0.0177046	0.0193778	0.014525	0.0343899	0.0322125
536	0.0180791	0.0208241	0.0223795	0.020143	0.0217166	0.0172687	0.021074	0.0184216	0.0195708	0.0143541	0.0350518	0.0326392
537	0.0194172	0.02101	0.0234123	0.0205703	0.0221385	0.0179807	0.0214852	0.0180455	0.0201939	0.0150544	0.0347589	0.0323763
538	0.0200721	0.0217377	0.023312	0.0203957	0.0237296	0.0179104	0.0205375	0.0174288	0.0212141	0.0152033	0.0346689	0.0318043
539	0.0199306	0.0219884	0.0239918	0.0207151	0.0230527	0.0187103	0.0215604	0.0172082	0.022907	0.0165874	0.0364819	0.0327684
540	0.0208443	0.0210707	0.0255893	0.0215027	0.0240592	0.0204332	0.0213648	0.0159747	0.0227802	0.0165709	0.0370493	0.0329598
541	0.0216528	0.0206502	0.025437	0.0214173	0.024468	0.0199981	0.0229793	0.0187776	0.0240044	0.017001	0.037243	0.0328214
542	0.0223037	0.0221299	0.0256562	0.0213913	0.0267666	0.0199497	0.0238067	0.0180606	0.0239713	0.0169735	0.0376951	0.0329368
543	0.0221016	0.0219641	0.0266518	0.0218259	0.0260898	0.0190795	0.0241376	0.0190132	0.024804	0.0169128	0.0377666	0.032916
544	0.0236338	0.022615	0.0261057	0.0218408	0.0253426	0.0190751	0.0241025	0.0193191	0.0255043	0.0168356	0.038477	0.0334765
545	0.0226231	0.0218428	0.0279224	0.0217294	0.0276105	0.0193212	0.0257872	0.0209687	0.0261329	0.0190689	0.0400754	0.0342884
546	0.0237874	0.0224937	0.0277626	0.0214656	0.0276501	0.0194443	0.0262786	0.0187475	0.0263645	0.01758	0.040253	0.0342076
547	0.0248264	0.0224412	0.0286839	0.0224426	0.0275622	0.0197783	0.0268602	0.0216005	0.0271752	0.017751	0.0398217	0.0335711
548	0.02479	0.0217013	0.0296573	0.0232823	0.0284588	0.0198838	0.0274118	0.0194545	0.0281788	0.0179716	0.0414431	0.0346574
549	0.0269367	0.0240542	0.0308498	0.0233045	0.0304366	0.0202178	0.0281137	0.0202216	0.0288957	0.0189201	0.042518	0.0349596
550	0.0276967	0.0238602	0.0307681	0.0225132	0.0306652	0.0200332	0.0299689	0.0198155	0.0291107	0.0193557	0.0421074	0.034639
551	0.0282263	0.0237187	0.0320201	0.0230073	0.0311926	0.0210002	0.0300441	0.0214551	0.0299103	0.0188208	0.0425779	0.0341638
552	0.0283678	0.0237995	0.0328374	0.0241404	0.0314871	0.0212902	0.0310168	0.0213347	0.0322815	0.0203648	0.0436758	0.0345998
553	0.0304417	0.0242644	0.0339482	0.0241293	0.0330825	0.0228549	0.031794	0.0236813	0.0322871	0.0207619	0.0447091	0.0352248
554	0.0319456	0.0261039	0.0351333	0.0240104	0.0323705	0.0222967	0.0333133	0.0226484	0.0339579	0.0219475	0.0462752	0.0361589
555	0.031699	0.0254732	0.0352856	0.0250432	0.0348054	0.0229428	0.0322353	0.0226133	0.0342943	0.0203924	0.0459915	0.0352733
556	0.0334535	0.0266132	0.037158	0.0259385	0.0346999	0.022099	0.0351233	0.0233654	0.0347079	0.0203648	0.0478759	0.0368255
557	0.0348685	0.0260392	0.0381388	0.0252995	0.0373107	0.0235757	0.0353941	0.0230596	0.0366104	0.0219089	0.0483603	0.0363596
558	0.0352445	0.026876	0.0387146	0.0258977	0.0392929	0.0238834	0.0375953	0.0243883	0.0381324	0.0230393	0.0498434	0.0372038
559	0.0372214	0.0276037	0.0410105	0.0272351	0.0407301	0.0249382	0.0375602	0.0231197	0.0393897	0.0224383	0.0499564	0.0369455
560	0.0380784	0.0280322	0.0418352	0.0275806	0.0399961	0.0249295	0.0397613	0.024629	0.0410275	0.0232544	0.0508236	0.037183
561	0.0392589	0.0289216	0.0437373	0.0278815	0.0407697	0.0242658	0.0418722	0.0263889	0.0434648	0.0256918	0.0532409	0.0385669
562	0.0411145	0.0303164	0.0444283	0.0286691	0.043398	0.0259096	0.0423335	0.0259075	0.0443196	0.0255429	0.0546363	0.0390674
563	0.0428893	0.0304781	0.0457732	0.0286245	0.0452484	0.0266875	0.0445548	0.0277076	0.0444905	0.024815	0.0549454	0.0385277
564	0.0444134	0.0304417	0.0477905	0.0298728	0.0457802	0.0264414	0.0455475	0.0284898	0.0466963	0.0260888	0.0570189	0.0396325
565	0.0458768	0.0320345	0.049778	0.0306641	0.0504567	0.0305421	0.0470718	0.0284547	0.0489958	0.027291	0.0587234	0.040885
566	0.0478416	0.031699	0.0509928	0.0316226	0.04956	0.0285599	0.0479493	0.0311372	0.050402	0.0276053	0.0597544	0.0403176
567	0.0487876	0.0318162	0.0525457	0.0316411	0.0519642	0.0306124	0.0501755	0.0297734	0.0527898	0.0288846	0.0600081	0.0397571
568	0.0511324	0.0333727	0.0535005	0.0324584	0.053463	0.0302125	0.0507471	0.0301745	0.0548632	0.0301805	0.062257	0.0406866
569	0.0529273	0.0340195	0.0562051	0.0339928	0.0568472	0.0315134	0.054302	0.0315132	0.0575322	0.030732	0.0612121	0.0392958
570	0.0548436	0.0348604	0.0585381	0.0342194	0.057801	0.0323353	0.0559266	0.0320949	0.0594457	0.0322705	0.0643213	0.0415631
571	0.0573582	0.0358468	0.0600056	0.0352707	0.0592822	0.0321903	0.0592559	0.0337796	0.0621643	0.0342226	0.0663049	0.0421351
572	0.0587852	0.0364249	0.062008	0.0363592	0.0608513	0.0326034	0.0597423	0.0338097	0.0641219	0.0354579	0.0701867	0.0446561
573	0.0610532	0.0373426	0.0635163	0.0369239	0.063128	0.0338385	0.0626905	0.0352186	0.0661126	0.0349616	0.0698546	0.0432583
574	0.0621124	0.0377267	0.0654556	0.0376075	0.0656288	0.0347175	0.0641496	0.0351284	0.0691566	0.0372831	0.0714737	0.0436182
575	0.0640489	0.0383008	0.0685056	0.0392124	0.0672375	0.0348977	0.0666215	0.0368983	0.0712521	0.0388272	0.0771546	0.0481896
576	0.0664058	0.0398289	0.0708127	0.0402749	0.0691845	0.035891	0.0677597	0.0376454	0.0720738	0.0384577	0.0773737	0.0469603
577	0.0695187	0.0409973	0.072347	0.0408879	0.0713865	0.0369327	0.0709236	0.0380866	0.076728	0.0404319	0.0747743	0.0436966
578	0.0705415	0.0411954	0.0749141	0.0416123	0.0728677	0.0368843	0.0712395	0.0394304	0.079623	0.0425329	0.0848099	0.0518708
579	0.0742042	0.0434148	0.0778824	0.043221	0.0761245	0.0380754	0.0756067	0.0404934	0.0804281	0.0422517	0.0855872	0.0516355
580	0.07475	0.0431278	0.079439	0.0435293	0.0784891	0.0396401	0.0769354	0.0417619	0.0831468	0.0437516	0.0855526	0.0503393
581	0.0786714	0.0451249	0.0813746	0.0450748	0.0815877	0.0414158	0.0807762	0.0438177	0.0856503	0.0456044	0.0819175	0.0457078
582	0.0795123	0.0440374	0.0852791	0.0457323	0.0823393	0.0407433	0.0815483	0.0446651	0.0897365	0.0494425	0.0948616	0.0572449
583	0.0823624	0.046552	0.0883254	0.0474598	0.0841545	0.04302	0.0836241	0.0449208	0.0901005	0.0482238	0.0994146	0.0604417
584	0.0851721	0.0476475	0.0892282	0.0478499	0.0877542	0.0440441	0.0866376	0.0454874	0.0918155	0.0467128	0.0929334	0.0531671
585	0.086676	0.0475748	0.0905619	0.0490424	0.0902462	0.0443825	0.0884727	0.0461592	0.0943962	0.0484444	0.0965822	0.0556004
586	0.0888671	0.0493455	0.0937383	0.0502758	0.0918768	0.0452528	0.0908193	0.0481498	0.0971369	0.0504296	0.102796	0.0604902
587	0.0932414	0.0516054	0.09648	0.051643	0.0953402	0.0466285	0.0938127	0.0504362	0.0991883	0.0512181	0.102535	0.0586657
588	0.0951617	0.0521713	0.0992477	0.0530287	0.0976081	0.0486546	0.0959687	0.0502106	0.102591	0.0532475	0.107455	0.0626237
589	0.0974862	0.0534408	0.102101	0.0541729	0.0993003	0.0498281	0.0988418	0.0516245	0.102949	0.0528284	0.110853	0.0647803
590	0.0988688	0.0535661	0.10423	0.0557295	0.102509	0.0512873	0.101213	0.0532441	0.106258	0.054615	0.112158	0.0652831
591	0.102673	0.0557411	0.106473	0.0565766	0.103937	0.0510456	0.103771	0.0541015	0.107366	0.0543007	0.115334	0.0664363
592	0.106445	0.0572975	0.109208	0.0583449	0.107308	0.0532959	0.106909	0.0566336	0.111899	0.0566223	0.113759	0.0637308
593	0.108309	0.0577341	0.111563	0.0590805	0.111778	0.0550057	0.109341	0.057516	0.115809	0.0592251	0.119209	0.0675227
594	0.111591	0.0600466	0.114788	0.0608675	0.113475	0.0564825	0.112465	0.0590754	0.117849	0.0597545	0.124994	0.0717643
595	0.114526	0.0611179	0.118228	0.0627659	0.115562	0.0576472	0.115233	0.0612716	0.121064	0.0607361	0.12614	0.0714852
596	0.117538	0.062452	0.121988	0.0640624	0.118679	0.0590888	0.118662	0.0619284	0.124031	0.0631183	0.131503	0.075005
597	0.121383	0.0641701	0.125305	0.0655039	0.122806	0.0606315	0.121906	0.0627156	0.127196	0.0639951	0.134134	0.0753555
598	0.124609	0.06605	0.128032	0.0671942	0.127254	0.0620555	0.126259	0.0652527	0.131398	0.0644914	0.134713	0.0744583
599	0.128983	0.0676065	0.131792	0.0691743	0.129812	0.0634005	0.129232	0.0670578	0.135424	0.0680978	0.14009	0.0780495
600	0.132448	0.0695389	0.136239	0.0712696	0.133838	0.0653915	0.133073	0.0692589	0.139284	0.069107	0.144414	0.0803145
601	0.136203	0.0713985	0.140477	0.0726145	0.137587	0.0671276	0.136036	0.0701264	0.144881	0.07332	0.149263	0.0826302
602	0.141281	0.0726033	0.144765	0.0747469	0.142127	0.0678308	0.141988	0.0723827	0.147263	0.0726914	0.152778	0.0838896
603	0.145207	0.0740021	0.148606	0.0766713	0.148394	0.0710657	0.145848	0.0732351	0.153335	0.0752666	0.156703	0.0854718
604	0.149164	0.0754493	0.153331	0.078774	0.151005	0.0716502	0.150431	0.0770357	0.156693	0.0763475	0.163764	0.0898081
605	0.153789	0.0774384	0.157968	0.0802526	0.155616	0.0735138	0.155611	0.0782942	0.16165	0.0789668	0.166275	0.0895728
606	0.159231	0.0807898	0.163031	0.0824779	0.161817	0.0762739	0.159622	0.0791165	0.167016	0.081884	0.171502	0.0916579
607	0.164474	0.0819783	0.168541	0.0843095	0.167483	0.078054	0.165473	0.0802848	0.171389	0.0834335	0.178161	0.0953044
608	0.170538	0.0848366	0.173853	0.0866462	0.169966	0.079333	0.169735	0.0840403	0.177135	0.0849445	0.182663	0.0975118
609	0.174953	0.0864456	0.179218	0.0887452	0.176673	0.0814734	0.17674	0.0856047	0.182092	0.0872164	0.188159	0.0994192
610	0.180621	0.0882688	0.184434	0.0910597	0.181745	0.0834601	0.182351	0.0886181	0.187298	0.0888708	0.194198	0.101968
611	0.186826	0.090747	0.190679	0.0936491	0.186953	0.0855917	0.187711	0.0914811	0.194654	0.0926923	0.200697	0.104537
612	0.192575	0.092639	0.196006	0.0958076	0.19461	0.089209	0.192795	0.0922533	0.199336	0.0937565	0.206593	0.107019
613	0.199197	0.09557	0.202809	0.0984192	0.200429	0.0915384	0.200175	0.0964852	0.206494	0.0972637	0.211916	0.108588
614	0.205241	0.0975711	0.209369	0.100277	0.206661	0.094092	0.206207	0.0973325	0.212664	0.0983666	0.219219	0.111328
615	0.21232	0.0997502	0.215588	0.103345	0.212977	0.0955116	0.212004	0.0983454	0.219216	0.101438	0.225841	0.11428
616	0.219342	0.10203	0.222762	0.105738	0.219724	0.0972609	0.218717	0.102101	0.22628	0.104416	0.233355	0.117906
617	0.226958	0.105297	0.22939	0.108108	0.227345	0.100601	0.227236	0.104538	0.232925	0.106451	0.239004	0.119447
618	0.233209	0.107407	0.2364	0.110289	0.234795	0.104904	0.233208	0.10724	0.240055	0.109611	0.247397	0.122768
619	0.240041	0.109109	0.244239	0.114011	0.242232	0.106003	0.240859	0.110359	0.246937	0.111259	0.253576	0.124694
620	0.247378	0.112218	0.250937	0.115772	0.248609	0.107831	0.24809	0.114355	0.256201	0.115517	0.26104	0.128165
621	0.256551	0.115683	0.259615	0.119967	0.25674	0.110605	0.255666	0.11442	0.261809	0.116691	0.268728	0.130912
622	0.262866	0.117328	0.266604	0.123046	0.263882	0.113189	0.263829	0.117614	0.270197	0.120777	0.275197	0.132351
623	0.270822	0.120299	0.274687	0.125153	0.273094	0.117483	0.271916	0.11973	0.277829	0.123557	0.283694	0.135673
624	0.278936	0.123513	0.282366	0.128103	0.28083	0.119602	0.279071	0.123947	0.285345	0.124875	0.292019	0.139651
625	0.286645	0.126319	0.290488	0.130662	0.288174	0.122186	0.287655	0.126188	0.293743	0.128691	0.300038	0.142546
626	0.29484	0.128587	0.298085	0.133801	0.296644	0.125896	0.296931	0.129929	0.301761	0.13163	0.307892	0.145026
627	0.302816	0.131647	0.306147	0.137591	0.305456	0.127838	0.303129	0.131904	0.310027	0.135749	0.315662	0.147773
628	0.311241	0.134797	0.313469	0.139712	0.312827	0.13197	0.310605	0.137014	0.318729	0.139212	0.322268	0.150185
629	0.319242	0.13664	0.320542	0.143215	0.323564	0.134514	0.318376	0.139019	0.327387	0.142102	0.328976	0.151498
630	0.327198	0.139737	0.329329	0.147168	0.328632	0.136563	0.327753	0.14301	0.335058	0.145035	0.33587	0.154194
631	0.333945	0.142336	0.338345	0.150645	0.334768	0.138536	0.335103	0.145212	0.338465	0.146381	0.344023	0.158809
632	0.339609	0.145166	0.343825	0.152759	0.339216	0.142566	0.339225	0.145593	0.345408	0.14964	0.355173	0.166568
633	0.346308	0.14726	0.349624	0.155204	0.348744	0.14625	0.345242	0.149313	0.350013	0.150577	0.364625	0.172178
634	0.354806	0.152204	0.356571	0.158001	0.354396	0.147603	0.355315	0.152993	0.356012	0.153274	0.370061	0.17429
635	0.361892	0.155746	0.363581	0.161389	0.363125	0.152614	0.360675	0.154989	0.36472	0.158342	0.368121	0.169112
636	0.367973	0.158944	0.36944	0.164989	0.369679	0.155207	0.368823	0.160269	0.374557	0.164363	0.366878	0.164241
637	0.375035	0.161329	0.37625	0.168678	0.376386	0.156877	0.374614	0.163247	0.380243	0.167606	0.377287	0.170985
638	0.380445	0.164599	0.382383	0.172668	0.380776	0.158802	0.380651	0.165859	0.38595	0.170821	0.390386	0.181766
639	0.385983	0.167805	0.387703	0.176632	0.387633	0.165131	0.385244	0.171189	0.391796	0.174361	0.399425	0.188503
640	0.390875	0.172273	0.39358	0.180734	0.392375	0.167975	0.391235	0.17151	0.396582	0.178006	0.401277	0.189451
641	0.395358	0.17602	0.39812	0.183821	0.396608	0.172753	0.394495	0.177076	0.401176	0.181265	0.402788	0.189414
642	0.39917	0.179388	0.401323	0.187057	0.401324	0.17633	0.398671	0.179322	0.404258	0.18459	0.405406	0.192069
643	0.403407	0.183309	0.405142	0.190241	0.405772	0.180831	0.402838	0.183032	0.408251	0.187452	0.407895	0.19426
644	0.406019	0.186305	0.408541	0.19403	0.408022	0.18196	0.406082	0.187811	0.412982	0.192454	0.410912	0.197508
645	0.409362	0.189818	0.412018	0.198499	0.41211	0.186197	0.409256	0.190303	0.415155	0.195978	0.413645	0.200596
646	0.412621	0.193012	0.414734	0.201735	0.41432	0.189485	0.411708	0.194149	0.418083	0.198928	0.416639	0.204533
647	0.415879	0.197224	0.417539	0.205528	0.416298	0.19243	0.414751	0.197237	0.421739	0.202805	0.419856	0.207868
648	0.417807	0.199799	0.420451	0.20879	0.418105	0.194495	0.417449	0.20177	0.425709	0.207431	0.42315	0.211743
649	0.420856	0.203911	0.423676	0.213092	0.4213	0.199449	0.42158	0.205064	0.429366	0.210839	0.426462	0.215754
650	0.424425	0.208026	0.426132	0.216848	0.423933	0.202464	0.42323	0.206403	0.431753	0.215218	0.430632	0.22105
651	0.426839	0.211196	0.43001	0.220749	0.428987	0.206965	0.428089	0.21414	0.435073	0.218797	0.432966	0.22382
652	0.431112	0.215712	0.433558	0.225307	0.431681	0.211333	0.429357	0.216371	0.439225	0.223043	0.438285	0.229003
653	0.435021	0.219318	0.437548	0.229564	0.434595	0.215456	0.433519	0.221631	0.443753	0.227388	0.442511	0.233039
654	0.439278	0.22423	0.442236	0.233956	0.439707	0.21881	0.440288	0.224809	0.447817	0.230024	0.448141	0.239117
655	0.447493	0.230641	0.446208	0.238064	0.447693	0.22571	0.447673	0.229257	0.456519	0.237998	0.433361	0.224664
656	0.444514	0.228466	0.447943	0.242114	0.449847	0.225543	0.449032	0.232671	0.470035	0.251745	0.453792	0.242966
657	0.451095	0.233322	0.46323	0.252197	0.450686	0.22655	0.452903	0.23744	0.471876	0.249043	0.486966	0.273477
658	0.460757	0.240861	0.465378	0.252687	0.460742	0.237327	0.460555	0.239736	0.471579	0.249517	0.474635	0.261075
659	0.467121	0.244852	0.470229	0.256525	0.465893	0.239379	0.468507	0.245252	0.478654	0.25399	0.479156	0.26315
660	0.474389	0.249869	0.478362	0.261466	0.475638	0.245304	0.475542	0.250361	0.486633	0.259885	0.486288	0.267969
661	0.483336	0.252812	0.485803	0.265764	0.483329	0.24831	0.484331	0.253294	0.49512	0.262962	0.494158	0.272227
662	0.491555	0.257251	0.494812	0.271585	0.4915	0.253778	0.492885	0.257391	0.504886	0.266155	0.501894	0.276224
663	0.500732	0.264156	0.504932	0.277589	0.502962	0.262014	0.503164	0.263262	0.514034	0.27238	0.510838	0.28065
664	0.511417	0.269864	0.514635	0.282363	0.512377	0.265807	0.51072	0.268722	0.525775	0.280183	0.520032	0.285807
665	0.522405	0.275698	0.525275	0.288017	0.523009	0.270431	0.522839	0.275311	0.535386	0.285604	0.532208	0.292247
666	0.532338	0.279599	0.536647	0.293824	0.533469	0.274923	0.533434	0.278595	0.546266	0.290771	0.544393	0.299051
667	0.544458	0.28631	0.54826	0.29989	0.544022	0.279015	0.546234	0.284201	0.559324	0.296423	0.556355	0.304068
668	0.557524	0.290817	0.55948	0.305199	0.560372	0.288482	0.558679	0.290408	0.572951	0.302748	0.565521	0.307255
669	0.570905	0.297286	0.573222	0.311381	0.570411	0.291792	0.572473	0.297067	0.586395	0.309746	0.57786	0.311958
670	0.582468	0.302877	0.586488	0.317381	0.582744	0.297637	0.585113	0.303906	0.599475	0.315531	0.591833	0.318931
671	0.596577	0.308051	0.599617	0.322861	0.598096	0.301813	0.597353	0.306864	0.610934	0.320378	0.606463	0.326046
672	0.609291	0.312523	0.613645	0.328411	0.610323	0.307421	0.611322	0.314205	0.624792	0.325176	0.623833	0.335821
673	0.622951	0.319941	0.627934	0.334689	0.622406	0.312264	0.62507	0.319635	0.637718	0.330155	0.638872	0.342621
674	0.637643	0.324942	0.641371	0.340815	0.637657	0.320453	0.639104	0.322057	0.651791	0.335989	0.646626	0.342787
675	0.652334	0.330202	0.65544	0.34628	0.651744	0.323643	0.653766	0.328144	0.667628	0.343257	0.656503	0.343788
676	0.666669	0.336937	0.670129	0.352429	0.665988	0.330939	0.668422	0.334963	0.681524	0.3495	0.671465	0.34993
677	0.680564	0.341812	0.684841	0.359056	0.683587	0.337462	0.682671	0.338588	0.697875	0.354805	0.688404	0.357625
678	0.696141	0.347577	0.700147	0.364629	0.696346	0.342244	0.69985	0.346721	0.712973	0.360793	0.703924	0.363573
679	0.71257	0.35329	0.715598	0.370985	0.712916	0.346929	0.7142	0.35173	0.728893	0.366914	0.71992	0.369884
680	0.72714	0.358994	0.73145	0.376766	0.728123	0.35263	0.730957	0.358729	0.745597	0.373195	0.735318	0.375541
681	0.743849	0.365228	0.746704	0.382606	0.744082	0.358299	0.74655	0.362751	0.760326	0.377723	0.751355	0.381324
682	0.760655	0.370665	0.763143	0.388636	0.758854	0.363429	0.761768	0.368156	0.777134	0.384142	0.76718	0.387411
683	0.776223	0.376163	0.779456	0.394661	0.775283	0.368092	0.778334	0.371505	0.793115	0.390957	0.783325	0.393463
684	0.792568	0.381277	0.796047	0.400606	0.791611	0.37381	0.796405	0.379252	0.810469	0.398043	0.80034	0.399026
685	0.808969	0.386594	0.812479	0.406204	0.80993	0.381036	0.811878	0.384597	0.826229	0.402394	0.815972	0.404506
686	0.825815	0.393183	0.829156	0.412182	0.826267	0.386002	0.828605	0.388949	0.842077	0.408262	0.833141	0.410953
687	0.841966	0.398342	0.845197	0.417628	0.843246	0.392142	0.844961	0.393336	0.857413	0.413148	0.848735	0.415591
688	0.859046	0.402926	0.861313	0.423308	0.859631	0.396867	0.861994	0.399544	0.873069	0.418006	0.864802	0.42136
689	0.874914	0.407717	0.877396	0.429156	0.876386	0.401372	0.876935	0.404462	0.889154	0.423388	0.880664	0.426866
690	0.890612	0.413041	0.89265	0.434732	0.890551	0.406057	0.893677	0.410595	0.903905	0.42818	0.895154	0.431262
691	0.906512	0.41917	0.908476	0.43987	0.906312	0.411543	0.908093	0.415198	0.918563	0.433794	0.910427	0.436751
692	0.920455	0.422893	0.922366	0.444566	0.921889	0.416276	0.923446	0.419008	0.93322	0.439909	0.924714	0.44162
693	0.935175	0.42732	0.937791	0.449808	0.936657	0.420307	0.936071	0.423045	0.946151	0.444558	0.938659	0.447472
694	0.948322	0.432175	0.950456	0.454838	0.949548	0.427009	0.951464	0.427903	0.958239	0.450039	0.95223	0.452339
695	0.959973	0.436642	0.961921	0.458917	0.960562	0.428939	0.961823	0.431749	0.968695	0.45428	0.963442	0.456446
696	0.971503	0.441073	0.973296	0.464657	0.973141	0.434354	0.97326	0.436352	0.978234	0.458173	0.974066	0.460956
697	0.981973	0.445084	0.982357	0.468383	0.984314	0.439017	0.983022	0.439581	0.986357	0.462358	0.982678	0.464706
698	0.989368	0.449567	0.989516	0.472418	0.990225	0.441597	0.990539	0.444826	0.992919	0.465651	0.991014	0.469045
699	0.994987	0.453189	0.995891	0.47695	0.996247	0.446234	0.994931	0.447884	0.997772	0.46977	0.996662	0.472894
700	1	0.456638	1	0.480892	1	0.448462	1	0.450396	1	0.472538	1	0.476924
701	1.00224	0.460462	1.00122	0.48441	1.00282	0.454659	1.00202	0.454452	1.00053	0.475599	1.00189	0.479827
702	1.00205	0.4637	1.00132	0.487712	1.00363	0.457986	1.00131	0.457586	0.998445	0.479475	1.00146	0.483213
703	0.999155	0.466114	0.998365	0.491349	1.0015	0.460061	0.997548	0.461327	0.995153	0.483484	0.999366	0.48686
704	0.993778	0.47044	0.993157	0.494348	0.993034	0.461986	0.992664	0.463884	0.988249	0.486495	0.993341	0.490073
705	0.98543	0.472966	0.984512	0.497438	0.984876	0.464562	0.98382	0.465744	0.977926	0.488535	0.98492	0.492813
706	0.974074	0.47578	0.973653	0.499864	0.974969	0.469067	0.971545	0.469164	0.965364	0.490835	0.973697	0.494903
707	0.959678	0.478149	0.958911	0.50196	0.959999	0.470368	0.957882	0.471044	0.950844	0.493995	0.959484	0.497008
708	0.942335	0.479378	0.941819	0.504237	0.944304	0.473783	0.940258	0.472558	0.932834	0.496129	0.942935	0.49863
709	0.9224	0.483247	0.92162	0.506158	0.922742	0.475352	0.919485	0.474248	0.912491	0.498329	0.922481	0.501024
710	0.897549	0.484872	0.898861	0.508494	0.899504	0.476354	0.895623	0.477427	0.887875	0.499862	0.899434	0.501619
711	0.872205	0.487799	0.873261	0.509594	0.873379	0.479061	0.869485	0.47857	0.861113	0.501312	0.873597	0.503693
712	0.842132	0.487718	0.844596	0.511675	0.843756	0.481158	0.840704	0.48045	0.832416	0.502454	0.845931	0.504714
713	0.812389	0.49037	0.813237	0.512395	0.812383	0.481918	0.809597	0.480756	0.801789	0.503325	0.814929	0.505316
714	0.779158	0.491838	0.780715	0.51332	0.77847	0.483395	0.775537	0.481694	0.769645	0.505415	0.782915	0.50635
715	0.74374	0.492602	0.746604	0.515078	0.743506	0.485267	0.741511	0.483348	0.735875	0.506562	0.749145	0.507521
716	0.708317	0.494947	0.710798	0.515873	0.709	0.487232	0.70552	0.485785	0.699888	0.506634	0.713226	0.507923
717	0.670247	0.496398	0.674205	0.517407	0.669966	0.486828	0.667735	0.484998	0.663266	0.507842	0.67692	0.508096
718	0.632585	0.49833	0.63633	0.518232	0.632532	0.489786	0.629337	0.487054	0.626838	0.508922	0.639598	0.508829
719	0.594195	0.500222	0.599777	0.519454	0.593393	0.490832	0.592534	0.488488	0.590084	0.509887	0.602985	0.509969
720	0.557338	0.501209	0.562095	0.520498	0.555924	0.493051	0.554543	0.489721	0.552977	0.510924	0.565694	0.510075
721	0.519971	0.503719	0.52548	0.522099	0.51791	0.493724	0.517654	0.49122	0.517745	0.512231	0.529371	0.51123
722	0.482968	0.505951	0.489232	0.523306	0.480608	0.495693	0.479347	0.49285	0.481383	0.513736	0.492871	0.511929
723	0.446296	0.50718	0.45398	0.524726	0.445109	0.498049	0.443818	0.493562	0.447216	0.513395	0.457895	0.512953
724	0.413482	0.509157	0.420652	0.526449	0.41098	0.498361	0.41086	0.496636	0.4151	0.514944	0.424672	0.513987
725	0.380275	0.511534	0.388502	0.528511	0.377933	0.500338	0.377888	0.497959	0.382598	0.516819	0.392254	0.514923
726	0.350019	0.513685	0.357908	0.530413	0.34609	0.503397	0.346495	0.499123	0.353123	0.518859	0.362443	0.516376
727	0.320641	0.5159	0.329269	0.532746	0.316053	0.503591	0.316807	0.500682	0.324696	0.519234	0.333104	0.517758
728	0.292531	0.518111	0.301558	0.534608	0.288878	0.50741	0.289756	0.503304	0.297421	0.521523	0.3061	0.519086
729	0.266682	0.520962	0.277964	0.537557	0.264207	0.51003	0.264776	0.506067	0.273219	0.522913	0.281628	0.521229
730	0.243526	0.523981	0.253928	0.539534	0.239278	0.512091	0.241306	0.508544	0.250025	0.525322	0.258369	0.523321
731	0.222455	0.526714	0.232893	0.542279	0.218221	0.514891	0.21947	0.510349	0.229191	0.52782	0.237087	0.525175
732	0.202148	0.529043	0.213798	0.544921	0.199589	0.51766	0.200928	0.513062	0.209907	0.530412	0.217251	0.527576
733	0.185056	0.531905	0.195475	0.546786	0.180695	0.51969	0.182235	0.515358	0.192857	0.532469	0.199874	0.530141
734	0.167357	0.534032	0.179671	0.550129	0.162613	0.523062	0.165544	0.517013	0.176473	0.53521	0.1833	0.531843
735	0.153636	0.537812	0.165483	0.552904	0.148372	0.526696	0.15172	0.521631	0.163139	0.538331	0.168859	0.534588
736	0.13964	0.540415	0.152863	0.555787	0.135657	0.528226	0.138031	0.524819	0.149419	0.541546	0.155479	0.537211
737	0.127766	0.543439	0.140674	0.558317	0.123935	0.532243	0.125903	0.527061	0.138782	0.544204	0.143464	0.539596
738	0.117114	0.54654	0.130001	0.561196	0.112455	0.534849	0.115589	0.529287	0.128211	0.547347	0.132356	0.542188
739	0.107896	0.549491	0.120256	0.563748	0.102324	0.538423	0.105937	0.532536	0.118081	0.55043	0.122763	0.544319
740	0.0987516	0.552018	0.11186	0.566152	0.095538	0.540836	0.0973576	0.53397	0.110035	0.553281	0.114308	0.546651
741	0.0904398	0.553857	0.104074	0.568727	0.085706	0.54182	0.0892349	0.536678	0.102177	0.555326	0.107001	0.548948
742	0.0839755	0.556998	0.0971858	0.571402	0.0786298	0.545143	0.0827417	0.538844	0.0939385	0.556308	0.0996799	0.551405
743	0.0786148	0.55999	0.0903093	0.573705	0.0732632	0.548611	0.0761231	0.541361	0.0876521	0.557753	0.0934108	0.553259
744	0.0723769	0.561502	0.0847776	0.576562	0.0678352	0.549477	0.0700662	0.54298	0.0824685	0.558414	0.0877484	0.555019
745	0.0679744	0.563883	0.0795505	0.578063	0.0628071	0.551683	0.06607	0.545267	0.0759394	0.558414	0.083682	0.557363
746	0.0642833	0.565949	0.0755791	0.580756	0.0587548	0.553336	0.0620538	0.548611	0.0705132	0.558966	0.0785962	0.558793
747	0.0598606	0.567792	0.0715928	0.581949	0.0540519	0.555428	0.0575862	0.54808	0.0675188	0.560852	0.0751549	0.560269
748	0.0566022	0.569211	0.0685762	0.582829	0.0514939	0.556043	0.0541416	0.549514	0.0638297	0.563306	0.0708786	0.561318
749	0.0536631	0.569632	0.0657082	0.583828	0.0488788	0.558188	0.0513738	0.549759	0.0606534	0.564828	0.0679563	0.562296
750	0.0508332	0.570877	0.0627919	0.584296	0.0468131	0.558904	0.0483253	0.550301	0.058613	0.566162	0.064605	0.562681
751	0.0478901	0.570857	0.0604254	0.584947	0.0439254	0.559247	0.0459236	0.550491	0.0571903	0.566741	0.0623331	0.563138
752	0.0460062	0.57154	0.0581035	0.585177	0.0420135	0.559629	0.0423285	0.549855	0.0536941	0.564982	0.0600612	0.562801
753	0.0435523	0.570384	0.0553246	0.584345	0.0383479	0.558197	0.0416065	0.551349	0.0504351	0.563901	0.058186	0.563025
754	0.0423192	0.569773	0.0524306	0.58423	0.0367393	0.556904	0.039646	0.550672	0.0480915	0.561232	0.056064	0.561863
755	0.0404353	0.568714	0.051565	0.583293	0.0351702	0.556803	0.0374248	0.549524	0.0461173	0.558051	0.0542073	0.560492
756	0.0385999	0.566984	0.0491873	0.581265	0.033777	0.555305	0.0361964	0.547568	0.0440935	0.555905	0.0524866	0.559019
757	0.0371526	0.564797	0.0481397	0.578193	0.0323617	0.553103	0.0348927	0.543156	0.0425439	0.554858	0.0501478	0.556147
758	0.0359439	0.561882	0.0474858	0.575648	0.03132	0.550593	0.0334888	0.542138	0.0426156	0.553176	0.0493383	0.553866
759	0.034448	0.558377	0.0460927	0.571799	0.0312146	0.546026	0.0317339	0.539741	0.0413528	0.550209	0.0476637	0.550568
760	0.0336274	0.554625	0.0449187	0.567686	0.029351	0.542523	0.0311723	0.534577	0.0394117	0.54556	0.0469372	0.546963
761	0.0322286	0.549216	0.0425857	0.563566	0.0280588	0.538831	0.0304803	0.530225	0.0379835	0.539814	0.0455579	0.542463
762	0.0313634	0.544389	0.0412891	0.557912	0.0269337	0.532366	0.0284196	0.524158	0.0367979	0.53216	0.0435605	0.536856
763	0.0301951	0.538018	0.0397808	0.551712	0.0259491	0.526415	0.028941	0.518256	0.0344322	0.52498	0.0432699	0.531426
764	0.0291238	0.531804	0.0392793	0.544954	0.0258964	0.520284	0.0269605	0.513021	0.0333789	0.518473	0.0414293	0.524117
765	0.0281576	0.524277	0.0382353	0.536302	0.0244416	0.513071	0.027492	0.505541	0.0329819	0.512755	0.0409495	0.517499
766	0.0274016	0.516583	0.0374849	0.5285	0.0233867	0.505323	0.0252256	0.497247	0.0324525	0.505625	0.0391805	0.509173
767	0.0269973	0.507887	0.036088	0.519521	0.0230527	0.497143	0.0250201	0.488784	0.0311952	0.496846	0.0383455	0.500849
768	0.0259785	0.498674	0.0350218	0.51007	0.0217561	0.487817	0.0229643	0.4786	0.0291328	0.485083	0.0377204	0.492043
769	0.0249921	0.487787	0.0332535	0.500351	0.0219583	0.478371	0.0229844	0.470126	0.0273185	0.473426	0.0367125	0.482074
770	0.0244746	0.477676	0.0319458	0.489187	0.0217517	0.467783	0.0229493	0.460946	0.0262598	0.462612	0.0358383	0.471766
771	0.0233831	0.466441	0.0316597	0.477934	0.0200464	0.457244	0.021786	0.449082	0.0264252	0.454109	0.0344314	0.460852
772	0.0229708	0.454657	0.0307309	0.464687	0.0197519	0.445227	0.020342	0.435815	0.0256587	0.442859	0.0334534	0.449109
773	0.0218226	0.442521	0.0299248	0.452267	0.0186092	0.433312	0.0193291	0.425356	0.0247157	0.4299	0.0326692	0.437662
774	0.0216447	0.43032	0.028175	0.439759	0.017361	0.419599	0.0191185	0.412916	0.0231055	0.415519	0.031629	0.42491
775	0.0205168	0.416752	0.0274505	0.427239	0.0184202	0.407495	0.0178851	0.39988	0.021181	0.401352	0.0305726	0.412021
776	0.0196193	0.403278	0.0266964	0.412145	0.0161215	0.393307	0.0166817	0.387014	0.0193447	0.387836	0.0287759	0.398676
777	0.0186693	0.38819	0.0251658	0.397946	0.0159897	0.38079	0.0168923	0.374509	0.0201167	0.375793	0.0288935	0.384735
778	0.0176344	0.374239	0.0247125	0.382643	0.0168467	0.368131	0.0161101	0.35718	0.0200615	0.363617	0.0269883	0.370811
779	0.0171007	0.359932	0.0225875	0.367861	0.0157303	0.352766	0.0144304	0.344038	0.018716	0.349037	0.0267346	0.357034
780	0.0156858	0.345774	0.0224241	0.354167	0.0145832	0.338446	0.0143853	0.331273	0.0162566	0.33332	0.0254845	0.343096
781	0.01571	0.330424	0.0203659	0.339069	0.0137174	0.323679	0.0145006	0.317569	0.0149993	0.318602	0.0243497	0.328761
782	0.0148489	0.316481	0.020117	0.323797	0.0142492	0.310238	0.0123345	0.302883	0.0155948	0.306118	0.0227951	0.313656
783	0.0143921	0.302016	0.0198124	0.308491	0.0137217	0.295488	0.0113016	0.287731	0.0158595	0.292927	0.0225944	0.300267
784	0.0138787	0.288549	0.0184267	0.294177	0.0126757	0.28145	0.0120538	0.27489	0.0125564	0.277884	0.0214504	0.285888
785	0.0139151	0.2744	0.0167103	0.279733	0.0125966	0.268014	0.0100281	0.261778	0.0114921	0.262807	0.0207515	0.271998
786	0.0127629	0.260465	0.0160193	0.26582	0.0113791	0.254547	0.0105997	0.248581	0.0112109	0.248801	0.0194761	0.258436
787	0.0121646	0.24581	0.0156887	0.251193	0.0116604	0.241427	0.0090353	0.23407	0.0112439	0.237584	0.0184451	0.245051
788	0.0109517	0.232174	0.0150311	0.237429	0.0116692	0.229661	0.00868432	0.222628	0.0115472	0.225083	0.0179053	0.232495
789	0.0114207	0.220272	0.0140318	0.22482	0.0106319	0.216718	0.00861412	0.211507	0.00902163	0.211573	0.0168536	0.219103
790	0.0104909	0.20757	0.0125903	0.212557	0.00918592	0.202543	0.0077868	0.19817	0.00789117	0.197737	0.0156427	0.20645
791	0.0106404	0.196096	0.0125643	0.199164	0.00912879	0.191419	0.00595167	0.184823	0.006871	0.186173	0.0147846	0.194076
792	0.00913251	0.183418	0.0119996	0.187291	0.00965621	0.17909	0.00735058	0.174113	0.00803454	0.17703	0.0133569	0.182428
793	0.00888186	0.17224	0.0108145	0.174923	0.00872883	0.169447	0.00650321	0.162485	0.00748861	0.165113	0.0138367	0.17215
794	0.00893846	0.161822	0.00907216	0.164224	0.00742346	0.15795	0.00581629	0.152206	0.0058784	0.153081	0.0135368	0.161683
795	0.00807736	0.151643	0.00870809	0.154112	0.00841237	0.147041	0.00507421	0.142725	0.00524975	0.14273	0.0117862	0.150686
796	0.00707072	0.142482	0.00837373	0.143542	0.00797286	0.139819	0.00553048	0.134823	0.0055365	0.13571	0.0107437	0.141019
797	0.00751138	0.132452	0.00844061	0.133742	0.00761685	0.129095	0.00351484	0.125226	0.00487477	0.126882	0.0112926	0.132513
798	0.00646431	0.124132	0.00672797	0.125026	0.0082014	0.12216	0.00377557	0.115634	0.00327558	0.115759	0.0106468	0.123199
799	0.0064158	0.115327	0.00686542	0.116827	0.00752894	0.113536	0.00338949	0.109296	0.00256973	0.10741	0.00914987	0.114697
800	0.00571237	0.107298	0.00651621	0.10829	0.00723007	0.106104	0.00303851	0.098942	0.00363953	0.101769	0.00906222	0.106904
801	0.00562747	0.0995844	0.00676512	0.100834	0.00635982	0.0977971	0.00304854	0.0930856	0.00363953	0.0948208	0.00846254	0.0996706
802	0.00501702	0.0923439	0.00540912	0.0937791	0.00534893	0.0917845	0.00325913	0.0872694	0.0025587	0.0856393	0.00811195	0.0924213
803	0.00560321	0.0856451	0.00496331	0.087118	0.00589394	0.0835831	0.00194545	0.0800792	0.00204586	0.08018	0.00818114	0.0864106
804	0.00460062	0.0799206	0.00505619	0.0805052	0.00707624	0.0785902	0.00302848	0.0745788	0.00181977	0.0749633	0.00690565	0.0796641
805	0.00392144	0.0740546	0.0047627	0.0735247	0.0070191	0.073483	0.00120838	0.0682962	0.00204586	0.0698459	0.00701175	0.0740155
806	0.00359398	0.0686576	0.00361846	0.0698245	0.00624995	0.0681517	0.00217108	0.0636532	0.00124075	0.0626165	0.00740385	0.0694809
807	0.00404677	0.0631352	0.00367047	0.0639881	0.00561704	0.0624511	0.0021059	0.0594464	0.000424612	0.0577969	0.00541335	0.0631634
808	0.00349291	0.0592461	0.00458066	0.0590917	0.00530938	0.0574538	0.00135379	0.0543321	0.00196314	0.055172	0.00514118	0.058096
809	0.00268437	0.0541685	0.00327668	0.0544293	0.00447869	0.0534718	2.01e-05	0.0493582	0.00136758	0.0491557	0.00463836	0.0539397
810	0.00229222	0.0504694	0.00330268	0.0512715	0.00328759	0.0496392	0.000987766	0.0458233	0.000518358	0.044871	0.00487363	0.0505215
811	0.0026682	0.0464994	0.00315037	0.0469509	0.00651805	0.0453758	-5.01e-05	0.0412806	0.000110289	0.0405863	0.00459915	0.0463306
812	0.00166156	0.0420241	0.00261911	0.0424557	0.00400401	0.0416971	0.000561572	0.0385931	0.00132347	0.0406359	0.00468911	0.0429078
813	0.00343227	0.0406051	0.00235906	0.0396025	0.00405675	0.0379568	0.00100281	0.0359156	0.000126832	0.0345149	0.00432929	0.0399624
814	0.00308056	0.0373346	0.00237021	0.0370354	0.00287445	0.0344494	-0.000125351	0.0324458	-4.963e-05	0.0311566	0.00431776	0.0361935
815	0.00338376	0.034731	0.00259682	0.0333798	0.00442155	0.0334693	-0.000185519	0.0304101	0.000772022	0.0301971	0.00351741	0.032856
816	0.00343227	0.0322165	0.00302034	0.0308944	0.00232945	0.030986	0.000195548	0.0273315	0.000479756	0.0285152	0.0033721	0.0313199
817	0.00251053	0.0290187	0.00143401	0.02897	0.00328759	0.0281467	-0.00115323	0.0248797	-0.000926426	0.022918	0.00395103	0.028476
818	0.00188795	0.0248062	0.00206557	0.0264215	0.00403038	0.0259623	-4.51e-05	0.0237365	0.000121318	0.0222067	0.00243566	0.0259758
819	0.00289459	0.0253721	0.00245194	0.0236538	0.00506764	0.0256371	-0.00184015	0.0215002	-0.000259179	0.0215504	0.00313453	0.0241859
820	0.00206987	0.0227201	0.00132999	0.022294	0.00294917	0.0210925	-0.000837345	0.0193592	-0.00163227	0.0172823	0.003266	0.0227467
821	0.00118452	0.0203147	0.0015046	0.0208823	0.00412707	0.0200508	-0.000280786	0.0176996	-0.00120215	0.0153743	0.00297769	0.02083
822	0.00170199	0.0195547	0.00191325	0.0181703	0.00427651	0.0177741	-0.00108303	0.0161602	0.000507329	0.016808	0.002378	0.0184681
823	0.0018637	0.0181114	0.00215845	0.0167846	0.00300191	0.016917	-0.00123847	0.0129412	-0.000579016	0.0140508	0.00222577	0.0167382
824	0.00223158	0.0155321	0.000412371	0.0159227	0.00369635	0.0156424	-0.000747092	0.0124499	-0.00105877	0.011073	0.00219809	0.0160232
825	0.00209009	0.0154594	0.00224018	0.0139166	0.00400401	0.0158007	-0.00225632	0.0113718	-0.000424612	0.0113156	0.00241029	0.0146117
826	0.00153623	0.013818	0.00173493	0.0123005	0.0021009	0.0126142	-0.000300842	0.0104342	0.000590045	0.0117072	0.00259481	0.0135899
827	0.00223563	0.0130499	0.00102164	0.0124937	0.00167456	0.0112956	-0.000145407	0.0106749	-3.86011e-05	0.00915949	0.00320372	0.0129441
828	0.00149985	0.0115056	0.00150088	0.010926	0.00289642	0.0108605	-0.000877457	0.0062876	0.000523872	0.00808417	0.00250486	0.0113803
829	0.00117643	0.010034	0.0022216	0.00979289	0.00348098	0.0110231	-0.00104292	0.00806258	0.00228298	0.0104113	0.00175524	0.0102455
830	0.00119665	0.0096136	3.71506e-05	0.00944367	0.00406554	0.00807834	-0.00199057	0.00633273	0.00144478	0.00635815	0.0021312	0.00995715
831	0.00182731	0.00943572	0.00146373	0.00825485	0.00407433	0.00919472	-0.00179503	0.00564079	-0.000286751	0.00554753	0.00257174	0.00892153
832	0.00154432	0.00807736	0.00166063	0.00659422	0.00331397	0.00806515	-0.00133875	0.00375552	0.00202931	0.00827718	0.00195591	0.00840718
833	0.00167369	0.00791161	0.00135228	0.00704003	0.00181521	0.00577087	-0.00159948	0.00312375	0.000336381	0.0045439	0.00225114	0.00742692
834	0.00102281	0.00703434	0.00182409	0.00659422	0.00334034	0.00567418	-0.00137886	0.00531488	0.00120215	0.00544827	0.00210583	0.00676726
835	0.000598323	0.00544555	0.00205443	0.00562088	0.00178444	0.00509841	-0.000797232	0.00556558	0.00262487	0.00678828	0.00220732	0.0062483
836	0.000428529	0.00479467	0.000858178	0.00548342	0.00307223	0.00782342	-0.000531488	0.00418672	8.82311e-05	0.00272965	0.00162608	0.00513657
837	0.000497255	0.00481893	0.00137457	0.00469211	0.00229428	0.00559067	-0.00206077	0.00333935	0.00149441	0.00368365	0.00210352	0.00481366
838	0.00137048	0.00578918	0.0021956	0.00446921	0.00265469	0.00603019	-0.00244685	0.00215604	0.00241533	0.00523321	0.00208738	0.00465451
839	0.00054981	0.00418018	0.0013077	0.00406056	0.00359086	0.00385018	-0.00171981	0.00293823	0.001147	0.0014117	0.00213812	0.004297
840	0.000561939	0.00295927	0.00114424	0.00381165	0.00463252	0.00429409	-0.000280786	0.00262234	0.00175359	0.00207343	0.00127088	0.00360275
841	6.06e-05	0.00172624	0.00115538	0.00214359	0.00288324	0.00370074	0.000451264	0.00365022	0.0013345	0.00318735	-1.3839e-05	0.00258558
842	0.0011643	0.00216286	0.00103279	0.00307607	0.00274699	0.00265029	-0.00148416	0.00155937	0.00123524	-2.20578e-05	0.000761144	0.00283699
843	0.000788331	0.00210626	0.00144144	0.00205814	0.00148118	0.00332276	-0.000491376	0.00136382	0.000838195	-0.000170948	0.000927212	0.00154074
844	0.00179497	0.00245798	0.00134113	0.00106994	-0.000571373	0.00165259	-0.00170477	0.000451264	0.00178668	0.00307154	0.000922599	0.0019882
845	0.00101472	0.00215073	0.000222903	0.00140058	0.00206573	0.00234703	-0.00128359	-8.52e-05	-5.51444e-05	-0.001908	-0.000163761	0.00134238
846	0.000497255	0.00181923	0.000631559	0.000163462	0.00333155	0.00104166	-0.000897513	-0.00126354	-0.000286751	-0.00126832	0.000675803	0.00127088
847	0.000885356	0.000226393	0.00158633	0.000624129	0.00487865	0.00151634	-0.00148416	9.03e-05	0.0015275	0.000661733	0.000251408	0.000613528
848	-5.26e-05	0.000614494	0.000382651	0.000590694	0.00174049	0.000250525	-0.0014641	-0.00233153	-0.00019852	-0.00208446	0.000258328	3.92104e-05
849	-0.000105111	-0.000371931	0.0012334	9.65914e-05	0.000597744	0.00116033	-0.00241677	-0.000556558	0.000143376	-4.41155e-05	-0.000161455	-0.000267554
850	0	0	0	0	0	0	0	0	0	0	0	0
851	0.000262777	0.00103089	-0.000505248	-0.000237764	0.00240416	0.00157347	-0.00302347	-0.0034647	-0.00136207	-0.00362299	0.0001776	-0.000147616
852	0.000954083	-0.000396187	0.0015789	-0.000144887	0.00377985	0.0021009	-0.00211592	-0.00268251	4.41155e-05	-0.00217269	3.92104e-05	-0.000214504
853	0.000529597	3.23e-05	-7.56856e-16	-0.000694715	0.0018196	0.000202178	-0.00185018	-0.000165463	1.65433e-05	-0.00177565	7.15014e-05	-0.000747305
854	0.000315332	-0.000731733	0.000765301	-0.000126312	0.00413586	0.00110759	-0.00258223	-0.0025722	0.000220578	-0.0026745	-0.00130317	-0.00167221
855	0.000392144	-0.0013907	-8.91613e-05	-0.00154918	0.00315134	0.000149436	-0.00317389	-0.0023215	-0.000716878	-0.00189697	-0.000894921	-0.00269399
856	0.000194051	-0.00151602	-0.00068357	-0.000739296	0.00172291	-0.000593349	-0.00259226	-0.00157441	-0.00174808	-0.00433987	0.000126857	-0.000694255
857	-0.00152815	-0.00145538	-0.000969629	-0.00249652	0.000914197	-0.000988915	-0.00105796	-0.00128359	-0.00192454	-0.00377739	-0.000622754	-0.00228574
858	0.000230435	-0.00118856	-0.000245194	-0.00247794	0.00289642	-0.00155589	-0.00179503	-0.00357	0.000358439	-0.00193005	-3.92104e-05	-0.00205278
859	-0.000909613	-0.00174646	-0.00119625	-0.0015046	0.00298872	-0.00167017	-0.00238167	-0.0025722	-0.0025587	-0.00592251	-0.00206662	-0.00289235
860	-0.000751947	-0.00238116	-2.22903e-05	-0.00274914	0.00293598	-0.000545002	-0.0020708	-0.00275772	-0.000909883	-0.00307706	-0.000574318	-0.00212659
861	-0.000254692	-0.00339993	-0.000534968	-0.00203585	0.00307223	-0.00235142	-0.00326915	-0.0040363	-0.00200174	-0.00459353	-0.0011717	-0.00325677
862	5.26e-05	-0.00176667	-0.00112566	-0.00228847	0.00460615	0.00048347	-0.00208584	-0.00335439	-0.00296126	-0.00456044	-0.000689642	-0.00283468
863	0.000436614	-0.00194051	0.000215473	-0.00195412	0.00168335	-0.000742785	-0.00140393	-0.00248195	-0.00111943	-0.00268553	-0.000802661	-0.00271013
864	0.00102281	-0.00217094	-0.000802452	-0.00181666	0.0048347	-0.000698834	-0.00198556	-0.00298837	-0.00276274	-0.00650704	-0.00172295	-0.00403176
865	-0.000185965	-0.00339993	0.000546113	-0.002738	0.00735314	0.000369195	0.000175491	-0.00299338	-0.0021396	-0.00481962	-0.00165606	-0.00415861
866	0.00118856	-0.00196881	-0.00147488	-0.00359617	0.000676858	-0.00155589	-0.00215604	-0.00502407	-0.00179771	-0.00372776	-0.00106791	-0.00308379
867	-0.000586195	-0.00306843	-0.00155289	-0.00261168	0.000940568	-0.00366558	0.000631769	-0.00369033	-0.00378842	-0.00698128	-0.00131932	-0.00400638
868	-0.00050534	-0.00183135	-0.000579549	-0.00248166	0.00269424	-0.00202618	-0.00124348	-0.00256719	-0.00375534	-0.0050016	-0.00187057	-0.00381033
869	8.82e-16	-0.00342823	-0.00163462	-0.00186496	0.0024613	-0.00265908	-0.00262234	-0.00216105	-0.00387665	-0.00724046	-0.00228113	-0.00493821
870	-0.000384059	-0.00370718	-0.00117396	-0.00340299	0.00234703	-0.00336231	-0.00273766	-0.0040363	-0.00249804	-0.00615963	-0.00116247	-0.00354278
871	-0.000472999	-0.00356164	-0.000839602	-0.00291632	0.00341945	-0.000817503	-0.00197052	-0.00537505	-0.00306052	-0.00543724	-0.00190978	-0.0044746
872	0.000658964	-0.00197689	-0.000806167	-0.00302034	0.00234703	-0.000606535	-0.00552547	-0.00559567	-0.00334175	-0.00779191	-0.00114633	-0.0039418
873	-0.000319375	-0.00420039	-0.00133742	-0.00383765	0.00176686	-0.00156029	-0.00121841	-0.00424689	-0.00258627	-0.00540967	-0.0029108	-0.00492898
874	0.00040023	-0.00326652	-0.00275657	-0.00324324	-0.000575768	-0.000465889	-0.00245187	-0.00366025	-0.0048858	-0.00729561	-0.00169066	-0.00429239
875	-0.000363845	-0.00328673	-0.000932479	-0.00353673	0.0017361	-0.000514236	-0.00204573	-0.00224128	-0.00428472	-0.0061872	-0.0015984	-0.00444693
876	0.000691306	-0.00304417	-0.00160862	-0.00343643	0.00409191	-0.00139327	-0.00290313	-0.00452266	-0.0034741	-0.00619272	-0.00322448	-0.00533723
877	-0.000412358	-0.00456423	-0.00179437	-0.00358131	0.00231186	-0.00176247	-0.00163458	-0.00515443	-0.00433987	-0.00694268	-0.00271013	-0.00544103
878	8.89e-05	-0.00349696	-0.00268598	-0.00490016	0.00327441	-0.000479075	-0.00231147	-0.00737064	-0.00499608	-0.00597766	-0.00221654	-0.00560479
879	-0.000630665	-0.00398208	-0.00121111	-0.00325067	0.00196025	0.000210969	-0.00406137	-0.00274268	-0.00489682	-0.00836541	-0.0019167	-0.0042947
880	-1.62e-05	-0.00453594	-0.00182781	-0.00391567	0.00517313	0.00037359	-0.00323406	-0.0025371	-0.0025587	-0.0051946	-0.00217041	-0.00486671
881	0.000541725	-0.00437018	-0.00209901	-0.00292746	0.0038326	0.000641696	-0.00130365	-0.00359507	-0.00361196	-0.00602729	-0.00201357	-0.00480674
882	-0.00144325	-0.0063875	-0.00156404	-0.00349587	0.00257118	-0.00161743	-0.00150421	-0.00313378	-0.00263039	-0.00512292	-0.00135161	-0.00391182
883	-0.00176667	-0.00592663	-0.00173865	-0.00405684	0.00297993	-0.00183279	-0.00287806	-0.00538006	-0.003055	-0.00620375	-0.00235724	-0.00478829
884	-0.00095004	-0.0051666	-0.00260054	-0.00471812	0.00267666	-0.000909802	-0.0051444	-0.00684416	-0.00362299	-0.00714672	-0.00235724	-0.00485748
885	0.000343631	-0.0042206	-0.000832172	-0.00376335	0.00086585	-0.0039161	-0.00282792	-0.00643803	-0.00317632	-0.00461007	-0.00175063	-0.00458993
886	-0.000169794	-0.00606004	-0.00224018	-0.00417201	0.00396885	-0.00126142	-0.00248195	-0.00356498	-0.00421303	-0.00714672	-0.00197667	-0.00411248
887	0.000371931	-0.00437423	-0.00173493	-0.0043912	0.00235142	-0.00341066	-0.00102286	-0.00245688	-0.00330867	-0.00513395	-0.00201357	-0.00407789
888	-0.00108345	-0.0063875	-0.00320609	-0.00480728	0.00131416	-0.00559067	-0.00442238	-0.00530485	-0.00478654	-0.00806763	-0.00168374	-0.00467296
889	-0.00192434	-0.00542129	-0.00211015	-0.0052568	0.00266787	-0.00300191	-0.00311372	-0.00690935	-0.00329212	-0.00683791	-0.00199743	-0.00434313
890	0.000278948	-0.00500085	-0.00217331	-0.00472927	0.00290961	-0.000408752	-0.00421681	-0.00766647	-0.00486374	-0.00798491	-0.00173218	-0.00446076
891	-4.85e-05	-0.00452785	-0.00215102	-0.00475899	0.00313376	-0.000808713	-0.00226635	-0.00451264	-0.00417995	-0.00721289	-0.00183597	-0.00324293
892	4.04e-06	-0.00618537	-0.00230333	-0.00499675	0.00497095	0.000439518	-0.00266246	-0.00509426	-0.0040862	-0.00542621	-0.00135161	-0.00433621
893	-0.000319375	-0.00568003	-0.00197641	-0.00499675	0.00370074	-0.00121307	-0.00273265	-0.0073205	-0.00578465	-0.00727906	-0.0018106	-0.00423242
894	-0.000909613	-0.00666645	-0.00122968	-0.00486672	0.00102847	-0.00204815	-0.00239671	-0.00579121	-0.00392628	-0.00729561	0.000733466	-0.00239876
895	0.00115218	-0.00540916	-0.00152689	-0.00284945	0.00241735	-0.000795527	-0.00332932	-0.0043923	-0.0045053	-0.00720738	-0.000989487	-0.00383109
896	-0.00126537	-0.00652496	-0.00186496	-0.0049596	0.00308102	-0.00287445	-0.00224128	-0.00635279	-0.00429575	-0.00601074	-0.000292925	-0.00428778
897	-0.00142708	-0.00542533	-0.00374849	-0.0053794	0.00475998	-0.000123065	-0.00223626	-0.00582631	-0.00545378	-0.00790771	-0.0011371	-0.00327292
898	-0.00181923	-0.00681603	-0.0014303	-0.0056023	0.00261074	-0.00150315	-0.00270257	-0.00420678	-0.00332521	-0.00678828	-0.00110251	-0.00382417
899	0.000464913	-0.00478254	-0.00361475	-0.0049856	0.00110319	-0.00305465	-0.00123345	-0.00533995	-0.00537658	-0.00695923	-0.000800354	-0.00361889
900	-0.00157666	-0.00675135	-0.00176094	-0.00492616	-0.00060214	-0.00472921	-0.00323907	-0.00393101	-0.00452184	-0.0084371	2.3065e-05	-0.0035866
901	0.000396187	-0.00501298	-0.00184267	-0.0049596	0.00258876	-0.00133613	-0.00229643	-0.00398616	-0.00515049	-0.00670005	-0.000971035	-0.00364196
902	-0.0037759	-0.00792374	-0.0028866	-0.00627844	0.00361284	-0.00162182	-0.0023917	-0.00376554	-0.00386011	-0.00536555	-0.000235263	-0.00304458
903	-0.00278948	-0.00646027	-0.00223275	-0.00495588	0.00256678	0.00162182	-0.00340955	-0.00644806	-0.00315426	-0.00757684	-0.000152229	-0.00370423
904	-0.00217498	-0.00701008	-0.00124826	-0.00475156	0.00197344	0.000703229	-5.01e-06	-0.00123345	-0.00368916	-0.00622581	-0.000680416	-0.00462453
905	-0.00111983	-0.00737797	-0.00208043	-0.00601839	0.00189872	-0.00202618	-0.00567088	-0.00843361	-0.0031708	-0.00447221	-0.000943357	-0.00393488
906	-0.000590238	-0.00698987	-0.00238135	-0.00550571	0.00343264	-0.00192509	-0.00393101	-0.00364019	-0.00514497	-0.00644087	-0.000486671	-0.00339286
907	-0.00285012	-0.00728903	-0.00190954	-0.00494845	0.00278215	-0.0033755	-0.0051795	-0.00788708	-0.00219475	-0.00564679	-0.000924905	-0.00359122
908	-0.00120473	-0.00612877	-0.00254481	-0.00474784	0.00160424	-0.00209211	-0.0016446	0.00031087	-0.00333624	-0.00754376	-0.00129394	-0.00377112
909	-0.0013341	-0.0069737	-0.00206186	-0.00571375	0.00152073	-0.000676858	-0.00108805	-0.00338448	-0.00158816	-0.0046597	-0.000551253	-0.00346666
910	-0.0016656	-0.0078914	-0.00292003	-0.00588836	0.00298872	-0.00247009	-0.00166466	-0.00460289	-0.00363953	-0.00536555	0.00058585	-0.00332597
911	-0.00257117	-0.00734967	-0.000520108	-0.00582892	0.00309421	0.000901012	-0.00245688	-0.00447252	-0.00192454	-0.00486374	0.000352894	-0.00261095
912	-0.000958125	-0.00656538	-0.00156032	-0.00504876	0.00304146	-0.00243932	-0.000406137	-0.00439731	-0.00311566	-0.00415238	0.00071732	-0.00251639
913	-0.00123303	-0.00637537	-0.000497817	-0.00469211	0.0031953	-0.00251844	-0.00282792	-0.006428	-0.0014117	-0.00368365	0.000491284	-0.00289465
914	-0.00106324	-0.00488765	-0.000349215	-0.00338442	0.00744104	0.000628511	-0.00180505	-0.00504412	-0.00294471	-0.00377739	0.000456686	-0.00293386
915	-0.00187582	-0.00760032	-0.00205071	-0.00599238	0.00226352	-0.00444792	-0.00513438	-0.00474328	-0.00188042	-0.00390423	0.000186826	-0.00311838
916	-0.00119665	-0.0056679	1.48602e-05	-0.00529024	0.00450945	-0.000588954	-0.00253209	-0.00846871	-0.00173153	-0.00319286	-0.00049359	-0.00414477
917	0.000359802	-0.00517064	-0.00154546	-0.00535339	0.00717293	0.00505006	-0.0053199	-0.00790213	-0.00177014	-0.00304397	0.000216811	-0.00274012
918	-0.000424486	-0.00752755	0.000869323	-0.00471441	0.00163501	-0.00388094	-0.000636783	-0.00243181	-0.000639675	-0.00174808	-0.000911066	-0.00389567
919	-0.00150389	-0.00906379	0.000954769	-0.00350701	0.00707184	0.00256678	-0.00399117	-0.00551544	-0.000253664	-0.00199623	-0.00343899	-0.00773138
920	-0.00178284	-0.00806523	0.000497817	-0.0039491	0.0072037	0.000399961	-0.00183514	-0.006784	-0.00148338	-0.00227746	-0.0046499	-0.00838411
921	-0.000561939	-0.00716775	-3.71506e-05	-0.00390452	0.00247009	0.00125702	-0.00489872	-0.00615223	0.00172602	-0.00144478	-0.00677649	-0.0102086
922	-0.00266011	-0.00976318	0.00148602	-0.00375964	0.000769156	-0.0016394	-0.000686923	0.000305856	-0.00157713	-0.00384357	-0.00852481	-0.0123651
923	-0.00244585	-0.0095853	0.00122968	-0.00434661	0.00294037	0.00321288	-0.00660349	-0.00655335	0.00107532	-0.00064519	-0.00888001	-0.0123167
924	-0.000848972	-0.00883335	0.00141172	-0.00597009	0.000777947	0.000171412	-0.0020006	-0.00493382	-0.000722392	-0.000590045	-0.00647434	-0.00923982
925	-0.00250649	-0.0100664	0.00326182	-0.00513792	0.00798604	0.000628511	-0.00278279	-0.00193041	0.00164882	0.00295574	-0.00254868	-0.00653892
926	4.04e-05	-0.0054981	0.000724436	-0.00400854	7.91132e-05	0.00130097	0.000701966	0.000616727	0.00179219	0.000760993	0.00104715	-0.00206662
927	-0.00211839	-0.00968232	0.00237021	-0.00447293	0.0032832	-0.00286126	-0.00176996	-0.00188027	0.00528835	0.00236018	0.00753302	0.00393258
928	-0.0040023	-0.00948827	0.00252252	-0.00264512	-0.00570934	-0.00551595	-0.00338448	-0.00472323	0.00437847	0.00180322	0.00263633	0.000198359
929	-0.00114409	-0.00767309	0.00115167	-0.00285316	0.0030063	-0.00279533	-0.00175491	-0.00315884	0.00908229	0.00555304	0.00123859	-0.00271013
930	-0.00261969	-0.00907187	0.00228104	-0.0026414	0.00244811	0.00113835	-0.0037856	-0.00243181	0.00609346	0.00249253	1.61455e-05	-0.00287159
931	-0.000962168	-0.0083078	0.00460667	-0.00242965	0.00348098	-0.006017	-0.00223125	-0.000350983	0.0115362	0.00853636	0.000106099	-0.00381956
932	-0.000881314	-0.00859079	0.00197269	-0.00287545	0.00591591	-0.00416223	0.000752106	0.00054653	0.00940212	0.00667799	0.000442847	-0.00359813
933	-0.00155645	-0.00750734	0.00675769	-0.00154918	0.00339308	-0.00387215	-0.00307862	-0.00183012	0.012424	0.0118505	0.00141388	-0.00232725
934	-0.00153219	-0.00749925	0.00588093	-0.00128169	-0.000210969	-0.00340626	-0.00325411	-0.000516446	0.0120105	0.00861907	0.0018821	-0.00205739
935	-0.00361824	-0.00869994	0.00417572	-0.00243708	0.00260634	0.00239537	0.00101785	0.00153931	0.0158154	0.0115086	0.000410556	-0.00282315
936	0.000873228	-0.00694136	0.0077979	-0.0011851	0.00286566	-0.000457099	9.53e-05	0.00265243	0.0151316	0.012038	0.00174602	-0.00103792
937	-0.00108749	-0.00582152	0.00697316	-0.00169407	0.00541926	-0.000615325	0.00116326	2.12e-15	0.0170121	0.0161297	0.00312761	-0.00169989
938	-0.00373548	-0.0100543	0.00660908	-0.000494102	0.00147239	0.000474679	-0.000335941	0.00140894	0.0178172	0.0125674	0.002235	-0.00111634
939	-0.00273692	-0.00865547	0.00670567	-0.00142658	0.0074806	0.00319969	-0.000386081	0.00108805	0.0198189	0.0180763	0.00246564	-0.000588157
940	-0.00228818	-0.00655326	0.0103464	-0.000137457	0.00468526	0.0019119	-0.00342459	-0.000441235	0.022725	0.0186168	0.000595076	-0.00257866
941	-0.00357377	-0.0101957	0.00900529	-0.00035293	0.00304586	-0.000953754	0.00263237	0.00484858	0.0214291	0.0191792	0.00229958	-0.0029823
942	-0.0022518	-0.00818247	0.00986347	-0.000995635	0.00320409	0.00640817	-0.00463297	-0.000325913	0.0238444	0.0186829	0.00170911	-0.000611222
943	-0.00161709	-0.0096136	0.0115315	0.0016049	0.00667628	-0.000940568	-0.00047132	0.000927597	0.0233757	0.0229787	0.0015961	-0.00268707
944	-0.00378803	-0.00891825	0.011591	0.00139686	0.00605216	0.00223715	-0.00201564	0.00119334	0.028449	0.0242966	0.00356584	-0.000703481
945	-0.000367888	-0.00740627	0.0102907	-0.00127055	0.00560385	0.00306344	0.00150421	0.004999	0.0256091	0.0215008	0.00256944	-1.61455e-05
946	-0.00324631	-0.00807736	0.0127835	0.00182409	0.00436881	0.00727842	-0.00109808	0.00372543	0.0309195	0.0245558	0.00356123	-0.00077037
947	-0.0039457	-0.00726073	0.0147339	0.00509334	0.00496655	0.00195585	0.00162956	0.0054653	0.0300206	0.0261109	0.00331213	0.000272167
948	0.00241755	-0.00479871	0.0154323	0.00318752	0.00242614	0.00138448	-0.00636282	0.000932611	0.0302302	0.0288185	0.0047237	-0.000735772
949	0.00230839	-0.0091123	0.016049	0.00308721	-0.000263711	0.00167017	0.00332431	0.00716005	0.0339028	0.0317908	0.00467296	0.00127319
950	-0.000561939	-0.00855845	0.0146596	0.000757871	0.0078454	0.00386776	-0.000566586	0.00501905	0.0352924	0.0328275	0.00303074	-3.92104e-05
951	-0.000206179	-0.00853823	0.0174013	0.00374478	0.00061972	0.00162622	0.00487365	0.00746591	0.0412315	0.037432	0.00523575	0.00208277
952	-0.000282991	-0.00932252	0.0186421	0.00531624	0.00196465	0.00832007	0.00197052	0.0079272	0.0383033	0.0372445	0.005042	0.000166068
953	-0.000634708	-0.0114611	0.0212947	0.00627101	0.000733995	0.00049226	6.02e-05	0.00560068	0.0431726	0.0407462	0.0064628	0.00219117
954	-0.00240138	-0.00773373	0.0215213	0.00484815	-0.00209211	-0.00476437	0.00273265	0.00763137	0.0443747	0.0380883	0.0063544	0.00410095
955	4.04e-05	-0.00758819	0.0210235	0.00292375	-0.00205255	0.000549397	0.00150421	0.00929603	0.0486374	0.0408344	0.00557711	0.00140235
956	0.00165752	-0.0114611	0.0231819	0.00647906	-0.00228549	0.00329199	0.00437224	0.0134426	0.0487973	0.0450916	0.00512273	0.00285775
957	-0.00408719	-0.00820269	0.0255076	0.0073038	-0.00242174	-0.000391171	0.00281288	0.0113067	0.0565451	0.0546261	0.00794819	0.00168144
958	-0.00152411	-0.00664624	0.0265738	0.00660165	-0.000461494	0.00733116	0.00777677	0.0122744	0.0572013	0.0526023	0.0057155	0.000837258
959	-0.00126133	-0.00966615	0.0269193	0.00786106	0.00143283	0.0058368	0.00080726	0.00593161	0.0604162	0.0521887	0.0071709	0.00271475
960	-0.00304417	-0.00748308	0.0279484	0.00750813	0.00859258	0.010421	0.00383073	0.0178099	0.0622911	0.0555359	0.00902763	0.00516194
961	0.00081663	-0.00781459	0.0303111	0.0108628	0.00746741	0.00362163	-0.00104793	0.0104994	0.0614805	0.0552713	0.0111219	0.00869319
962	0.000986425	-0.00633495	0.0311545	0.008983	0.00725205	0.0070191	0.00631769	0.0140794	0.058988	0.0559826	0.00839795	0.0037988
963	-5.26e-05	-0.00932656	0.0276586	0.00568403	-0.00112517	-0.00233824	0.00636282	0.025005	0.0639344	0.0585248	0.0115302	0.00899072
964	-0.00169794	-0.0111296	0.0282939	0.00876753	0.0015471	0.00611369	0.00780686	0.014626	0.0612599	0.0554091	0.0105407	0.00581237
965	-0.00408315	-0.0106728	0.0245677	0.0075267	0.00677297	0.00920351	0.00364019	0.0116225	0.0594898	0.0568925	0.0107298	0.00615373
966	-0.000889399	-0.0153502	0.0267187	0.0102387	0.00777947	0.00774431	0.00376554	0.0112916	0.0599916	0.0540912	0.00888001	0.00586081
967	-0.00344036	-0.0134663	0.0298059	0.00909446	0.00239098	0.00334473	-0.00354493	0.0134677	0.064701	0.062633	0.0102408	0.00318297
968	-0.00343632	-0.0122131	0.0243633	0.00520851	-0.00310739	0.00396445	0.0100582	0.0115824	0.0590486	0.0572179	0.00975648	0.00492898
969	0.0020537	-0.0101149	0.026388	0.00507105	0.0164599	0.0158095	0.00451765	0.011061	0.0531206	0.0485933	0.00768063	0.00491745
970	-0.000557896	-0.00798034	0.0267633	0.00677626	-0.00161303	-0.000791132	0.00373045	0.0149067	0.0511906	0.0452074	0.00842102	0.000553559
971	-0.00303204	-0.0105839	0.0258642	0.00857063	0.00712459	0.00771354	0.00659346	0.0175592	0.0569421	0.0525416	0.0074569	0.00331444
972	-0.00710307	-0.015609	0.0212501	0.00240364	0.00157347	0.00731797	0.0047132	0.0119384	0.0525195	0.0483672	0.00591616	0.00421397
973	-0.00296736	-0.0138463	0.0245937	0.00616328	0.00125702	0.00588954	-0.0044274	0.00842359	0.0453783	0.0437681	0.00878775	0.00498895
974	-0.00620962	-0.0182691	0.0222383	0.00396025	0.00889145	0.00406115	0.00223125	0.0090704	0.049823	0.0444409	0.00610991	0.00291541
975	-0.00323822	-0.017129	0.0244302	0.00740039	0.00661914	-0.00212287	-0.000717008	0.011442	0.0403823	0.0381434	0.00616527	0.00332135
976	-0.00363441	-0.0169997	0.0202545	0.00265626	0.0172906	0.0090233	0.0104342	0.0093913	0.048119	0.0397536	0.00514579	0.00165837
977	-0.00401847	-0.0143234	0.0208675	0.00756385	0.0101836	0.0044699	-0.00165463	0.00826314	0.0393125	0.041612	0.0081673	0.00336748
978	-0.000937912	-0.0120514	0.0211164	0.00322095	0.00288324	0.0100342	-0.00335941	0.0118783	0.0349616	0.0345094	0.00568321	0.00381956
979	-0.00381633	-0.0165873	0.0167252	-0.000241479	0.0141788	0.00813987	-0.00776675	0.00853891	0.030925	0.0302247	0.00466835	0.00398332
980	-0.00240542	-0.0164701	0.0129581	0.000657565	-0.00622797	-0.0100694	-0.00494384	0.00550541	0.0331969	0.0371287	0.00846715	0.00407097
981	-0.00172624	-0.0164256	0.0182149	-0.000809882	0.00835524	0.00558627	0.00172984	0.00453771	0.0309857	0.0308588	0.00388414	-0.000784209
982	-0.00640772	-0.0221541	0.0133185	0.00297576	0.00853983	0.00804318	-0.000977738	0.00321901	0.0314544	0.0295298	0.00443309	-0.0012063
983	0.00282586	-0.0144689	0.0114312	-0.00502647	0.0118406	-0.00608732	-0.000330927	-0.00123847	0.0180708	0.0286916	0.00386799	0.00218425
984	-0.00374761	-0.0167692	0.00980032	-0.00215102	0.00229428	0.00661035	-0.00901524	0.00462294	0.0232875	0.0265741	0.00271705	0.000565092
985	-0.00732946	-0.0251174	0.0105768	-0.000282344	0.00806515	0.000971335	0.00144404	0.00129362	0.0208501	0.0192289	0.00496358	0.000613528
986	-0.00415188	-0.0279312	0.0073298	-0.0056023	-0.0022767	-0.00457538	-0.000997794	0.0083584	0.0179771	0.019659	0.00322448	0.000680416
987	0.00106728	-0.0157545	0.00724064	-0.00499675	0.011445	0.0117527	0.00290313	0.00330927	0.0133505	0.0217765	0.00265016	0.000136083
988	-0.00059428	-0.0169431	0.00174979	-0.00626358	0.00353812	-0.00358647	-0.00520959	0.005716	0.00762096	0.0181866	0.00130086	-0.00206431
989	-0.004447	-0.0209898	0.00719978	-0.00670196	0.00887826	0.00226352	0.00383574	0.00788207	0.0110013	0.0153908	0.00118554	-0.00324755
990	-0.0103979	-0.0248062	0.00532367	-0.00852234	0.00185037	0.00535772	-0.0159446	-0.00415162	0.00621478	0.0173264	0.0013147	-0.000971035
991	-0.00648857	-0.0280767	0.00326925	-0.00735209	0.00841677	0.000641696	0.00401624	0.00145407	0.000749964	0.00951241	0.0012778	-0.00427163
992	-0.0073335	-0.0241674	0.00378193	-0.00920219	0.00682132	9.66939e-05	0.00242679	0.00547032	0.001147	0.0133946	0.000491284	-0.00485056
993	-0.00928209	-0.0226393	0.00413114	-0.00659422	0.0121659	0.000764761	-0.00479844	0.000827316	0.000512843	0.0102238	0.00049359	-0.00493129
994	-0.00809353	-0.0260634	0.000854463	-0.00520851	0.00901451	0.00105924	-0.0103339	-0.00805756	0.00155507	0.0131961	0.00193515	-0.00149
995	-0.00488765	-0.0264354	0.000887898	-0.00724807	0.00156908	-0.00653563	0.00227637	0.00949659	-0.0102127	0.00201277	-9.68729e-05	-0.00545256
996	-0.0111822	-0.0283759	-0.00359989	-0.0141581	0.01021	-0.000606535	0.00243682	0.00484356	-0.00583428	0.00505674	0.000482058	-0.00127319
997	-0.0080531	-0.0293987	-0.00197269	-0.0118659	0.0137217	0.00566978	-0.000345969	-0.00359507	-0.00724046	0.000380497	-0.000664271	-0.00522883
998	-0.00452381	-0.0264879	-0.00276772	-0.0122634	0.0164687	0.0132866	0.00183012	0.00643301	-0.0131519	-4.963e-05	0.00067811	-0.00645819
999	-0.00168582	-0.022142	-0.00576948	-0.0139723	-0.00516434	0.00648289	0.00284797	-0.00205576	-0.0108304	-0.00329764	-0.0006389	-0.00601765
1000	-0.0182893	-0.0330856	-0.00544256	-0.0174979	0.0170489	0.00312937	0.00326915	-0.00521962	-0.00723495	0.00206792	-0.00049359	-0.00822497
1001	-0.0101432	-0.0343146	-0.00336956	-0.0119699	0.00499732	0.00769596	-0.00305355	-0.00105295	-0.00950138	-0.00433987	6.68884e-05	-0.00886848
1002	-0.0138585	-0.0325803	-0.00460667	-0.0107291	0.00141964	-0.00677297	-0.00411151	-0.0157591	-0.0180874	-0.00222783	0.000186826	-0.00422781
1003	-0.0158394	-0.0326126	-0.00728894	-0.0155326	0.0076564	-0.0130713	-0.0101183	0.0032491	-0.0174091	-0.0112164	0.00332597	-0.00100333
1004	-0.0091123	-0.0375771	-0.00744126	-0.0164651	0.0145656	0.00700152	0.00703971	0.00456278	-0.0178061	-0.00923118	-0.00328214	-0.0123744
1005	-0.012585	-0.0304255	-0.00806167	-0.0135117	0.00697515	0.00557748	-0.0132521	-0.00852888	-0.0222894	-0.0107587	-0.00027678	-0.00594153
1006	-0.00789948	-0.0326126	-0.00196155	-0.00969629	0.00675539	0.00754652	-0.00362014	-0.000371039	-0.0132291	-0.0100804	-0.00338363	-0.00598536
1007	-0.00179093	-0.0284729	-0.00621157	-0.0141432	0.0146667	0.000386776	-0.0125	-0.000711994	-0.0110509	-0.00585634	-0.00408019	-0.00678802
1008	-0.0161547	-0.0394044	-0.00704746	-0.0127129	0.000914197	0.00633345	-0.00598676	-0.0151875	-0.0281181	-0.0126612	-0.000514349	-0.00563016
1009	-0.0204966	-0.0451693	-0.00993777	-0.0206669	0.0086585	0.00787177	-0.0193191	-0.0154182	-0.0226533	-0.0159147	-0.00530033	-0.00850636
1010	-0.0154392	-0.0447004	-0.0130658	-0.0208229	0.00674221	0.0117747	-0.00262234	-0.0109807	-0.0305886	-0.0145967	-0.00495435	-0.0115671
1011	-0.0158839	-0.0390689	-0.0104467	-0.0138312	0.0104869	0.0104429	-0.000892499	-0.00126354	-0.0265631	-0.0147842	-0.0023065	-0.00702328
1012	-0.0188795	-0.0466207	-0.0150608	-0.0192403	-0.0130009	0.0161479	-0.00594164	-0.0153831	-0.0331363	-0.0167639	-0.00277933	-0.00530494
1013	-0.0104949	-0.0431642	-0.0155289	-0.0198458	0.00165259	-0.000993311	-0.000997794	-0.000942639	-0.0275336	-0.0178061	-0.00309301	-0.00779135
1014	-0.0127993	-0.0418381	-0.0124492	-0.023234	0.0114714	-0.00261953	-0.00836843	-0.00771159	-0.0280244	-0.0217931	-0.00741539	-0.0115325
1015	-0.00974701	-0.038705	-0.0121557	-0.0239027	0.00699273	-0.00535333	-0.00848877	-0.00736061	-0.031879	-0.0193502	-0.00349896	-0.0105822
1016	-0.0167247	-0.0361298	-0.0133296	-0.0210198	0.0106979	0.000140646	-0.00739571	-0.0115975	-0.0386507	-0.0206516	0.00076345	-0.00718243
1017	-0.00704647	-0.0336031	-0.0156961	-0.0180775	0.00767838	-0.000685648	-0.00186522	-0.0152627	-0.0364836	-0.0152805	-0.00597613	-0.0102339
1018	-0.0161466	-0.0515164	-0.0149717	-0.0202953	0.0100606	0.0106715	-0.001785	-0.00753109	-0.0344322	-0.0101576	-0.00544103	-0.0114864
1019	-0.00694944	-0.0388991	-0.010926	-0.020522	0.00533575	0.00681692	-0.00234657	-0.0199358	-0.0318349	-0.0215394	-0.00590232	-0.0083449
1020	-0.00530405	-0.0345451	-0.0172416	-0.021213	-0.000685648	-0.0121922	-0.0158293	-0.0194495	-0.0274564	-0.0145471	-0.0078836	-0.00981645
1021	-0.00824311	-0.0410053	-0.0165023	-0.0285428	0.0160908	-0.000830689	-0.00765644	-0.0163408	-0.0352042	-0.0195211	-0.00112788	-0.00747997
1022	-0.00427316	-0.0323256	-0.0137271	-0.021291	0.0164907	0.00107682	-0.012149	-0.0145608	-0.0400845	-0.0200836	-0.00573856	-0.00674189
1023	-0.0156009	-0.0380744	-0.0190174	-0.0214544	0.0159941	0.0143459	-0.0111412	-0.0153279	-0.0392959	-0.0196369	-0.00773368	-0.00810272
1024	-0.00665837	-0.0408598	-0.0195412	-0.0225318	0.0201563	-0.00588954	-0.00811272	-0.0168371	-0.0372721	-0.0147291	-0.0134007	-0.0130824
1025	-0.00842908	-0.0407668	-0.0116653	-0.0215287	-0.00763003	0.0190004	-0.0147162	-0.00986763	-0.0357612	-0.028813	-0.0104046	-0.0114125
1026	-0.00841291	-0.0302719	-0.0163388	-0.0198087	0.00818382	-0.0192465	-0.0185519	-0.0150722	-0.0269105	-0.00921463	-0.00519192	-0.00899072
1027	-0.0182974	-0.0380946	-0.0181406	-0.0295941	0.00615325	0.00803878	-0.017845	-0.0318291	-0.0323146	-0.0149386	-0.00787438	-0.0162308
1028	-0.0220207	-0.0500166	-0.00982632	-0.01648	0.014614	-0.00841237	-0.0238217	-0.0130666	-0.030925	-0.0126556	-0.00566476	-0.00883849
1029	-0.0117158	-0.0468633	-0.00928021	-0.021291	0.0025492	0.000131855	-0.0180305	-0.0233103	-0.0401837	-0.0217324	-0.0103562	-0.0108867
1030	-0.0182772	-0.0575643	-0.0132813	-0.0233194	0.0070191	0.00828491	-0.0083233	-0.00266747	-0.0336216	-0.0146133	-0.00819498	-0.0142818
1031	-0.0167328	-0.0399825	-0.0126758	-0.0177357	0.0207233	0.0279621	-0.0108053	-0.0278079	-0.0381048	-0.0235687	-0.000366733	-0.00356815
1032	-0.0128437	-0.0376984	-0.0120665	-0.0254853	0.0194531	0.00617083	-0.0142499	-0.0229292	-0.0365994	-0.0195156	-0.010024	-0.0164961
1033	-0.0146266	-0.0429822	-0.0194817	-0.0272759	0.0156996	0.013858	-0.000581629	-0.00711492	-0.0348292	-0.013764	-0.00302612	-0.00946817
1034	-0.0036142	-0.0352687	-0.01648	-0.0242184	-0.00171412	-0.0119637	5.01e-05	-0.00820798	-0.0306824	-0.0145195	-0.00828955	-0.0111727
1035	-0.0157424	-0.0422101	-0.0192588	-0.024003	0.0196465	0.0331616	-0.0202567	-0.0124148	-0.0409392	-0.0197362	-0.00433852	-0.0101993
1036	-0.0125041	-0.0558947	-0.0145147	-0.021982	0.0206354	0.0199673	0.00705475	-0.00696951	-0.0350608	-0.0126777	-0.00262479	-0.00572934
1037	-0.014	-0.0559553	-0.0103501	-0.0252772	-0.00318211	0.00997706	-0.00595167	0.00715002	-0.0412921	-0.0125509	0.00111173	-0.00566476
1038	-0.00954891	-0.0551589	-0.014381	-0.0244711	0.0030107	-0.010777	0.0186823	-0.0034647	-0.0390478	-0.0248426	-0.00979108	-0.0122429
1039	-0.0275754	-0.0499842	-0.0200056	-0.0284573	0.00751136	-0.0115286	-0.00960188	0.00276274	-0.0346583	-0.0168742	-0.00573626	-0.015329
1040	-0.0159566	-0.059238	-0.0166434	-0.0248314	0.00627632	0.00134932	-0.00573105	-0.00605696	-0.0341675	-0.0247102	0.00153613	-0.00853865
1041	-0.0244868	-0.0609562	-0.0150645	-0.0264215	0.0211364	0.0282698	-0.00388588	-0.00392599	-0.0491282	-0.0262598	-0.0116201	-0.0133892
1042	-0.0171492	-0.0589348	-0.0132813	-0.0201467	0.0246745	0.00813987	-0.0165513	-0.0132371	-0.0397481	-0.0158485	-0.0131816	-0.0111773
1043	-0.0233508	-0.0539825	-0.0133742	-0.0300659	0.00767838	-0.000588954	-0.00152928	-0.00634276	-0.0329929	-0.00810623	-0.00309301	-0.0122706
1044	-0.00892633	-0.0496002	-0.0175796	-0.0251621	0.019708	0.00341945	0.00384075	-0.0219214	-0.042748	-0.0312724	-0.00217041	-0.00318527
1045	-0.00340397	-0.056869	-0.0151686	-0.0301402	-0.0010944	-0.0131064	0.00710991	0.0101885	-0.0416506	-0.0158871	-0.0101947	-0.00949354
1046	-0.0184065	-0.0563273	-0.0135265	-0.0264921	0.00393369	0.0181785	-0.00227136	0.0025371	-0.0273847	-0.00815586	-0.00548024	-0.00890769
1047	-0.0323499	-0.064441	-0.00966286	-0.0202285	0.0079333	-0.013335	-0.0101334	-0.0186021	-0.0409778	-0.00857496	-0.00737156	-0.0124066
1048	-0.00441061	-0.0632201	-0.00980775	-0.0240773	0.0104913	-0.00132734	-0.00216607	-0.0130666	-0.0465143	-0.011845	-0.0080589	-0.0207469
1049	-0.0127103	-0.0534205	-0.0172862	-0.0299471	0.0152205	-0.0115417	0.0102537	0.00884978	-0.034945	-0.0029778	0.000694255	-0.00299845
1050	-0.0215396	-0.0721464	-0.0195152	-0.0312473	0.0183806	0.00970456	0.0126203	-0.00906538	-0.0449151	-0.014128	0.00257405	-0.00544794
1051	-0.0279271	-0.0706506	-0.0136045	-0.0331309	0.007296	0.0141788	0.00890493	0.00136382	-0.0230007	0.00196866	0.00304458	-0.00639361
1052	-0.0131267	-0.0644976	-0.0139315	-0.0251435	0.0363921	0.000413147	-0.0258373	-0.0256568	-0.0235963	-0.00479756	-0.00435697	-0.00871164
1053	-0.019777	-0.0690699	-0.0182892	-0.0288548	0.0212463	0.013669	-0.0130315	0.0227788	-0.0358604	-0.0141501	0.00205278	-0.00545717
1054	-0.00692923	-0.0460628	-0.0154398	-0.0255559	0.0629038	0.0261733	-0.0252557	-0.0169575	-0.0337815	-0.00696474	-0.000848791	-0.0037273
1055	-0.0133531	-0.0586114	-0.00893471	-0.0225727	0.0251272	0.00224594	-0.000431207	-0.0263387	-0.042759	-0.0162511	-0.00828032	-0.0161616
1056	-0.0160456	-0.0537601	-0.0132888	-0.018096	0.0341505	-0.00195146	-0.00954673	-0.016065	-0.0307596	-0.0040476	-0.0111173	-0.0191993
1057	-0.0350585	-0.0564566	-0.00844061	-0.0259199	-0.0248152	-0.00866729	0.00409647	-0.0102988	-0.04143	-0.00732869	-0.0057524	-0.00733927
1058	-0.0166399	-0.0571884	-0.00754528	-0.0238952	-0.00593789	-0.0255272	-0.0139791	-0.0073205	-0.0294857	0.00109186	-0.00290157	-0.0166252
1059	-0.00741436	-0.0509464	-0.0177765	-0.0321278	0.00303267	0.0240416	-0.00377557	-0.00297333	-0.0336216	-0.0127439	-0.00316221	-0.0126973
1060	-0.0166803	-0.0498508	-0.00858549	-0.027796	0.0197959	-0.0044655	0.00725532	0.0158293	-0.0190248	0.00903817	0.00580315	-0.00245411
1061	-0.0328107	-0.0663936	-0.0100752	-0.0306715	-0.011634	-0.0145393	-0.00977738	-0.0155987	-0.0392683	-0.0169349	0.00282776	-0.000516655
1062	-0.034351	-0.0605155	-0.0110597	-0.0216328	-0.00227231	-0.0389281	0.0238919	0.0221019	-0.0282725	-0.0169238	0.00253023	-0.00719396
1063	-0.0165833	-0.0668303	0.00523823	-0.0284016	-0.00167456	-0.0263974	-0.0222373	-0.00987766	-0.0254326	0.00191903	6.91949e-06	-0.00379419
1064	-0.0335182	-0.0617728	-0.0142695	-0.0235572	0.0431826	0.0366118	0.0304101	0.00656839	-0.0357281	-0.0127384	0.00553098	0.00100563
1065	-0.0339346	-0.0776405	-0.0134336	-0.0259868	0.0262436	0.0298828	-0.0253811	-0.00573105	-0.0401507	-0.00562473	0.0017737	-0.00985105
1066	-0.033494	-0.0660379	-0.00693972	-0.0291149	-0.00763003	-0.00302388	0.0089651	-0.0177146	-0.0336381	0.00689305	-0.00347358	0.00419321
1067	-0.0238157	-0.0639033	-0.00646791	-0.0356422	0.0283445	0.0059291	0.00850882	-0.00142399	-0.0515269	-0.016808	-0.00527957	-0.00713861
1068	-0.0169067	-0.0571439	-0.0136788	-0.0250283	-0.00977927	-0.0187498	0.00803249	-0.0348325	-0.0304563	-0.00460456	0.00567859	0.00237338
1069	-0.0171654	-0.066523	-0.0180106	-0.0339853	0.0123724	-0.0278435	-0.0276223	-0.0105345	-0.0383033	0.000501814	-0.00701636	-0.00356123
1070	-0.0239329	-0.0556683	-0.0122411	-0.0306306	-0.00321727	-0.00398203	-0.0305856	-0.00907541	-0.0370074	-0.00779191	0.0045784	0.00027678
1071	-0.0256026	-0.0773252	-0.0178434	-0.036571	0.0151458	-0.00288324	0.00120838	0.0129412	-0.0281567	0.00174256	-0.00693102	-0.0162193
1072	-0.047219	-0.070873	-0.0186013	-0.042608	0.00951556	0.0776848	-0.0135178	-0.0337395	-0.0259344	-0.00650704	0.007706	-0.000968729
1073	-0.0056679	-0.073145	-0.0119439	-0.02326	0.041029	0.00913318	0.0195096	-0.00737565	-0.0422186	-0.00391525	-0.0132047	-0.0132001
1074	-0.0321639	-0.0702827	-0.0199127	-0.0344051	0.000426332	-0.0288324	-0.0260981	-0.0241627	-0.0329047	0.00471485	-0.00656198	-0.00919831
1075	-0.0465964	-0.100049	-0.0181852	-0.025058	0.0265645	0.00789374	0.0351083	0.0329122	-0.0380441	-0.00743898	-0.00300767	-0.00573164
1076	-0.0596302	-0.0954568	-0.0131476	-0.0329823	0.00652684	0.0193476	-0.0280285	-0.0294876	-0.0191958	0.0107366	-0.00221885	0.00754455
1077	-0.0146023	-0.0770098	-0.000375221	-0.0181295	-0.0210353	0.0214353	0.0125903	0.0300993	-0.0493267	-0.0125123	0.00113249	-0.0121552
1078	-0.0264556	-0.0638023	0.00312808	-0.0335767	-0.0266084	0.0132954	0.00791717	-0.0395608	-0.0455769	-0.0108359	-0.0173425	-0.0109213
1079	-0.0190655	-0.0789301	-0.00770874	-0.031173	0.00502369	-0.0265776	-0.0222774	-0.0355546	-0.0627764	-0.0221681	-0.0162793	-0.0024495
1080	-0.0113156	-0.0611543	-0.00655707	-0.0289589	0.00719491	0.0433277	-0.0143051	-0.012144	-0.0393786	0.00118561	0.00634287	0.00293848
1081	-0.0620437	-0.114502	0.00178323	-0.0311247	0.0158798	0.0136426	-0.0186572	-0.0162605	-0.0454225	-0.0212857	0.0011371	-0.0137998
1082	-0.044664	-0.0796336	-0.00825114	-0.0285874	0.0188861	0.0621083	0.00326915	0.0126705	-0.029392	-7.16878e-05	0.0173748	0.00746382
1083	-0.0130297	-0.0877837	-0.0122523	-0.0369945	0.00781463	0.0448176	-0.000887485	-0.00434717	-0.0297173	-0.00244841	-0.015871	-0.0128011
1084	-0.024701	-0.0767915	-0.027131	-0.0370651	-0.0180378	0.0196289	0.0288307	0.0259527	-0.0522493	0.0219695	-0.00309993	-0.00625061
1085	-0.0407628	-0.100013	-0.0193889	-0.047575	-0.0318519	-0.0210617	0.00411653	-0.0142048	-0.0310022	-0.00914846	0.0017391	-0.0110458
1086	-0.0308217	-0.0922347	-0.026024	-0.0514164	-0.0348933	-0.000861455	0.0140493	0.000611713	-0.0306107	0.00651807	-0.00380111	-0.00865628
1087	-0.0232982	-0.0786957	-0.00459924	-0.0255299	0.0175412	0.0223627	-0.0317138	-0.00148917	-0.0571076	-0.010687	0.00144617	-0.00718704
1088	-0.047878	-0.119394	-0.0216068	-0.0319198	0.0532036	-0.00243493	0.0299589	0.0323355	-0.0123193	0.0236349	-0.00158456	-0.0178408
1089	8.89e-05	-0.0877231	-0.00613727	-0.0159153	-0.0233076	0.00507204	-0.00856899	0.0315132	-0.0412921	-0.00864665	0.00623677	0.00590463
1090	-0.0367969	-0.10678	-0.00478499	-0.0247088	0.0504259	0.0524037	-0.0276173	-0.00316386	-0.0271641	0.0340517	0.00431315	-0.0156957
1091	-0.0408477	-0.100866	-0.0223906	-0.0576428	0.0121131	-0.00214485	-0.00712495	-0.0450712	-0.0459574	0.00783602	-0.00442617	0.0106722
1092	-0.0250123	-0.101573	-0.00400854	-0.0400966	0.0347834	0.0772892	-0.0403931	0.00576113	-0.0625007	-0.00738935	-0.00796664	-0.0256851
1093	-0.0400432	-0.087339	-0.00560602	-0.0321278	0.00885189	-0.0318519	-0.0111362	-0.00156939	-0.0457202	0.0114039	-0.00905992	-0.00168374
1094	-0.0394327	-0.11318	-0.00411628	-0.0451491	-0.0249207	-0.00217122	-0.0193341	-0.0291667	-0.0418656	0.011062	0.00953506	-0.0109005
1095	-0.0284972	-0.111632	-0.0117619	-0.0530027	0.0893892	0.0525971	-0.00415162	0.0428149	-0.0289012	0.00185837	0.00278394	0.0103585
1096	-0.0130742	-0.114882	-0.0195078	-0.041538	0.00494018	0.0211188	-0.0167168	0.0102738	-0.0579733	0.0272855	-0.00435236	-0.0156911
1097	-0.0480437	-0.123469	-0.0155215	-0.0499786	0.0162534	0.00564341	0.00849378	0.0363067	-0.0510031	-0.0029006	-0.00882235	-0.0147939
1098	-0.0292451	-0.128854	-0.013898	-0.0378527	0.0126713	0.0600513	-0.0298937	-0.0273716	-0.0461173	0.0145636	0.0336033	0.00673728
1099	-0.0293583	-0.124237	-0.00412	-0.0469769	0.0693779	0.0310168	0.0183414	0.0106548	-0.0345259	0.00237672	0.013922	0.0139797
1100	-0.0477163	-0.143355	0.0149048	-0.0291595	0.0582361	0.0599327	0.00412154	0.0748295	-0.0366655	0.0153246	0.00565092	0.00288312

## Sheet: Source Data of Figure 4
Figure 4, panel f
Residue	Distance of Ca in Å (refined)
	Pr	Pfr
A501	13.3	12.6
L502	7.2	6.4
G503	8.8	7
E504	14.2	13.5
R505	10.7	11
L506	5.2	5.6
S507	12.4	12.6
V508	13.8	14.5
I509	7.2	7.9
R510	8.7	8.8
D511	14.2	15.2
L512	10.7	12.4
N513	5.7	7.7
R514	12.9	14.9
A515	13	17.5
L516	5.7	11.5
T517	9.5	12.9
Q518	13.9	19.6
S519	8.4	17.1
N520	7	11.7
A521	14.1	18.4
The data points were acquired by measuring the distance of the C alpha atoms of equivalent amino acids in the Pr/Pfr structures using PyMol.

## Sheet: Source Data of Suppl. Fig. 1
Supplementary Figure 1, panel a							Supplementary Figure 1, panel b				A750/A700 reversion points. The 850 nm value has been subtracted from each spectrum data point																Supplementary Figure 1, panel c
volume	280nm	410nm	700nm				DrBphP						DrBphP-DrRR						DrBphP + DrRR								Full gels of four replicate experiments. See Supplementary Figure 1 in Supplementary Information file for annotated version
0	-22.869	0	0				Replicate 1		Replicate 2		Replicate 3		Replicate 1		Replicate 2		Replicate 3		Replicate 1		Replicate 2		Replicate 3
0.018	-176.948	418.528	389.455				Time [min]	A750/A700 reversion points	Time [min]	A750/A700 reversion points	Time [min]	A750/A700 reversion points	Time [min]	A750/A700 reversion points	Time [min]	A750/A700 reversion points	Time [min]	A750/A700 reversion points	Time [min]	A750/A700 reversion points	Time [min]	A750/A700 reversion points	Time [min]	A750/A700 reversion points
0.036	-176.85	418.673	389.509				0	1.25017	0	1.19602	0	1.19368	0	1.22182	0	1.14229	0	1.17653	0	1.24302	0	1.24265	0	1.24835
0.054	-176.613	418.79	-0.007				2	0.974303	2	0.9446	1	1.03223	2	0.965526	2	0.905526	1	1.052	2	0.940512	2	0.948503	2	0.950337
0.072	-176.258	418.998	0.149				4	0.901836	4	0.881285	3	0.940866	4	0.878144	4	0.833711	3	0.951554	4	0.868033	4	0.882723	4	0.882192
0.09	-176.378	418.958	0.236				6	0.863777	6	0.846292	6	0.872903	6	0.825302	6	0.778097	6	0.857184	6	0.831427	6	0.84932	6	0.842173
0.108	-176.215	419.014	0.293				8	0.833835	8	0.816403	9	0.812631	8	0.777226	8	0.735433	9	0.789432	8	0.804341	8	0.825953	8	0.822813
0.126	-175.618	419.375	0.742				10	0.809759	10	0.793261	12	0.772448	10	0.736923	20	0.625255	12	0.736834	10	0.781684	10	0.802037	10	0.808351
0.144	-175.209	419.549	0.28				15	0.770285	20	0.755892	24	0.66577	15	0.676937	40	0.507006	24	0.607747	15	0.751035	15	0.766025	15	0.764203
0.162	-175.45	419.457	0.313				20	0.744002	40	0.671217	48	0.559639	20	0.624719	60	0.448194	48	0.489391	20	0.715462	20	0.733474	20	0.738117
0.18	-175.307	419.308	0.296				25	0.716544	60	0.613564	96	0.473219	25	0.587381	80	0.408885	96	0.401493	25	0.6892	25	0.704911	25	0.707327
0.198	-175.165	419.318	0.078				30	0.694685	80	0.573257			30	0.557989	100	0.381474			30	0.669284	30	0.685871	30	0.682308
0.216	-174.688	419.552	0.187				40	0.664335	100	0.537745			40	0.514011					40	0.634182	40	0.643053	60	0.593905
0.234	-174.044	419.987	0.524				50	0.639323	120	0.510942			50	0.480443					50	0.605679	50	0.614929	80	0.55137
0.252	-173.146	420.392	0.902				60	0.615374					60	0.456394					60	0.578623	60	0.589665	100	0.52229
0.27	-171.19	421.372	0.857				80	0.577906					80	0.418648					80	0.541847	80	0.548817	120	0.500978
0.288	-168.943	422.558	1.3				100	0.546439					100	0.393152					100	0.511397	100	0.516309
0.306	-167.296	423.267	2.062				120	0.52403					120	0.374038					120	0.487365	120	0.487455
0.324	-167.653	422.793	1.792
0.342	-171.654	420.926	1.022
0.36	-177.325	418.492	0.202
0.378	-182.944	416.186	-0.498
0.396	-188.216	413.996	-1.219				Two-component exponential fits were calculated with equation:
0.414	-193.17	412.008	-2.068
0.432	-197.428	410.18	-2.376
0.45	-200.68	408.905	-3.135
0.468	-203.682	407.586	-3.474				Fit coefficients (with 95% confidence bounds):
0.486	-205.881	406.637	-3.736					DrBphP			DrBphP-DrRR			DrBphP + DrRR
0.504	-207.76	405.638	-4.316					Rep. 1	Rep. 2	Rep. 3	Rep. 1	Rep. 2	Rep. 3	Rep. 1	Rep. 2	Rep. 3
0.521	-208.946	405.205	-4.359				A1	0.4293 (0.3746, 0.4841)	0.3781 (0.3387, 0.4176)	0.3805 (0.2419, 0.5191)	0.5167 (0.444, 0.5894)	0.4242 (0.3433, 0.5051)	0.4719 (0.3361, 0.6077)	0.4417 (0.3843, 0.499)	0.4182 (0.3592, 0.4773)	0.4228 (0.3628, 0.4828)
0.539	-209.89	404.723	-4.347				A2	0.8066 (0.7753, 0.8379)	0.8266 (0.7978, 0.8554)	0.774 (0.6419, 0.9061)	0.6697 (0.6125, 0.7269)	0.7103 (0.6364, 0.7841)	0.6716 (0.534, 0.8093)	0.7914 (0.7605, 0.8224)	0.8148 (0.7831, 0.8465)	0.8184 (0.7866, 0.8501)
0.557	-210.811	404.411	-4.308				τ1	2.8727 (2.2346, 4.0209)	2.1044 (1.6126, 3.0266)	4.7281 (2.5694, 29.5508)	5.3996 (4.1649, 7.6746)	3.5689 (1.5713, 6.0827)	7.3692 (4.8031, 15.8128)	2.3827 (1.8315, 3.4095)	2.3121 (1.7388, 3.4495)	2.1636 (1.6163, 3.2701)
0.575	-211.376	404.288	-4.602				τ2	246.0025 (208.0732, 300.8424)	227.3244 (199.5610, 264.0613)	179.4366 (112.8923, 437.0629)	178.7949 (141.0636, 244.1406)	143.8228 (112.9688, 197.8631)	177.1479 (110.6807, 443.4590)	215.8895 (184.3998, 260.2811)	205.5076 (176.5225, 245.9420)	215.2389 (183.9926, 259.2689)
0.593	-211.819	404.147	-4.484
0.611	-212.174	404.048	-4.274
0.629	-212.592	403.692	-4.961
0.647	-212.844	403.722	-4.536
0.665	-212.94	403.637	-4.578
0.683	-213.112	403.516	-4.539
0.701	-213.145	403.381	-5.182
0.719	-213.392	403.46	-4.812
0.737	-213.419	403.396	-4.687
0.755	-213.539	403.334	-5.053
0.773	-213.528	403.347	-5.07
0.791	-213.563	403.328	-4.959
0.809	-213.56	403.296	-4.966
0.827	-213.621	403.276	-4.974
0.845	-213.667	403.261	-5.298
0.863	-213.75	403.277	-4.984
0.881	-213.673	403.313	-4.943
0.899	-213.839	403.33	-4.972
0.917	-213.784	403.328	-4.954
0.935	-213.849	403.12	-5.029
0.953	-213.828	403.198	-5.122
0.971	-213.795	403.327	-4.898
0.989	-213.901	403.186	-5.021
1.007	-213.883	403.222	-4.875
1.025	-213.892	403.374	-5.137
1.043	-213.914	403.315	-4.979
1.061	-213.895	403.305	-5.132
1.079	-213.924	403.366	-5.059
1.097	-213.95	403.267	-4.741
1.115	-213.956	403.182	-4.985
1.133	-213.974	403.355	-4.586
1.151	-213.972	403.177	-5.007
1.169	-213.903	403.296	-4.919
1.187	-213.906	403.441	-4.877
1.205	-213.915	403.362	-4.704
1.223	-213.979	403.343	-4.657
1.241	-213.829	403.366	-4.728
1.259	-213.723	403.359	-4.607
1.277	-214.701	402.718	-5.583
1.295	-214.97	402.545	-5.641
1.313	-215.01	402.56	-5.69
1.331	-214.986	402.57	-5.6
1.349	-215.051	402.561	-5.78
1.367	-214.898	402.466	-5.616
1.385	-214.881	402.674	-5.129
1.403	-214.992	402.473	-5.574
1.421	-215.065	402.536	-5.631
1.439	-215.084	402.542	-5.825
1.457	-215.016	402.496	-5.385
1.475	-215.175	402.441	-5.596
1.493	-215.095	402.521	-5.677
1.511	-215.11	402.525	-5.78
1.529	-215.153	402.502	-5.661
1.546	-215.075	402.497	-5.504
1.564	-215.078	402.459	-5.503
1.582	-215.2	402.514	-5.485
1.6	-215.126	402.337	-5.426
1.618	-215.068	402.518	-5.617
1.636	-215.117	402.575	-5.695
1.654	-215.195	402.593	-5.725
1.672	-215.194	402.485	-5.579
1.69	-215.191	402.422	-5.612
1.708	-215.121	402.517	-5.708
1.726	-215.033	402.651	-5.514
1.744	-215.089	402.613	-5.651
1.762	-215.207	402.439	-5.731
1.78	-215.185	402.549	-5.64
1.798	-215.185	402.611	-5.5
1.816	-215.108	402.612	-5.304
1.834	-215.148	402.577	-5.457
1.852	-215.151	402.537	-5.421
1.87	-215.139	402.723	-5.368
1.888	-215.204	402.567	-5.541
1.906	-214.95	402.771	-5.137
1.924	-215.166	402.595	-5.352
1.942	-215.245	402.621	-5.613
1.96	-215.139	402.599	-5.406
1.978	-215.186	402.618	-5.234
1.996	-215.294	402.539	-5.732
2.014	-215.239	402.463	-5.771
2.032	-215.26	402.54	-5.739
2.05	-215.235	402.58	-5.731
2.068	-215.303	402.455	-5.317
2.086	-215.266	402.524	-5.594
2.104	-215.237	402.629	-5.617
2.122	-215.248	402.746	-5.393
2.14	-215.282	402.58	-5.492
2.158	-215.331	402.587	-5.533
2.176	-215.331	402.66	-5.472
2.194	-215.401	402.606	-5.47
2.212	-215.293	402.68	-5.597
2.23	-215.345	402.595	-5.464
2.248	-215.339	402.775	-5.386
2.266	-215.356	402.663	-5.414
2.284	-215.309	402.626	-5.492
2.302	-215.28	402.581	-5.474
2.32	-215.25	402.619	-5.442
2.338	-215.4	402.431	-5.518
2.356	-215.34	402.525	-5.585
2.374	-215.383	402.571	-5.466
2.392	-215.283	402.686	-5.644
2.41	-215.306	402.623	-5.42
2.428	-215.325	402.681	-5.403
2.446	-215.162	402.81	-5.225
2.464	-215.198	402.68	-5.271
2.482	-215.281	402.684	-5.196
2.5	-215.26	402.687	-5.314
2.518	-215.276	402.652	-5.502
2.536	-215.238	402.66	-5.372
2.554	-215.205	402.648	-5.479
2.572	-215.267	402.755	-5.389
2.589	-215.322	402.674	-5.376
2.607	-215.263	402.841	-5.602
2.625	-215.199	402.721	-5.337
2.643	-215.294	402.799	-5.414
2.661	-215.372	402.614	-5.624
2.679	-215.345	402.721	-5.28
2.697	-215.344	402.68	-5.412
2.715	-215.314	402.617	-5.413
2.733	-215.295	402.792	-5.367
2.751	-215.258	402.812	-5.253
2.769	-215.331	402.612	-5.432
2.787	-215.4	402.667	-5.45
2.805	-215.244	402.749	-5.426
2.823	-215.322	402.89	-5.249
2.841	-215.302	402.748	-5.428
2.859	-215.296	402.766	-5.455
2.877	-215.289	402.766	-5.509
2.895	-215.346	402.849	-5.395
2.913	-215.32	402.781	-5.386
2.931	-215.36	402.7	-5.241
2.949	-215.333	402.635	-5.239
2.967	-215.222	402.736	-5.199
2.985	-215.288	402.844	-5.317
3.003	-215.309	402.726	-5.342
3.021	-215.27	402.796	-5.35
3.039	-215.332	402.674	-4.91
3.057	-215.176	402.913	-4.821
3.075	-215.181	402.903	-4.768
3.093	-215.302	402.835	-5.181
3.111	-215.294	402.592	-4.989
3.129	-215.226	402.912	-5.022
3.147	-215.222	402.919	-5.014
3.165	-215.223	402.843	-4.95
3.183	-215.177	402.577	-5.485
3.201	-215.174	402.926	-5.267
3.219	-215.24	402.758	-5.145
3.237	-215.317	402.751	-5.411
3.255	-215.286	402.865	-5.197
3.273	-215.224	402.695	-5.043
3.291	-215.173	402.824	-5.158
3.309	-215.194	402.679	-5.362
3.327	-215.278	402.754	-5.427
3.345	-215.187	402.762	-5.244
3.363	-215.232	402.851	-5.39
3.381	-215.17	402.668	-5.371
3.399	-215.068	402.954	-4.989
3.417	-215.086	402.825	-5.389
3.435	-215.196	402.707	-5.356
3.453	-215.122	402.846	-5.267
3.471	-215.286	402.893	-5.379
3.489	-215.22	402.851	-5.105
3.507	-215.115	402.909	-5.102
3.525	-215.094	402.811	-5.388
3.543	-215.15	402.919	-5.201
3.561	-215.132	402.678	-5.271
3.579	-214.986	402.923	-5.015
3.597	-215.097	402.89	-5.338
3.614	-215.134	402.869	-5.235
3.632	-215.151	402.848	-5.327
3.65	-215.022	402.881	-5.088
3.668	-215.223	402.932	-5.155
3.686	-215.172	402.793	-5.092
3.704	-215.243	402.871	-5.235
3.722	-215.198	402.986	-5.06
3.74	-215.088	402.97	-5.233
3.758	-215.178	402.943	-4.416
3.776	-215.238	402.822	-5.022
3.794	-215.177	402.911	-5.165
3.812	-215.177	402.905	-5.078
3.83	-215.245	402.87	-5.151
3.848	-215.192	402.9	-5.38
3.866	-215.205	402.855	-5.129
3.884	-215.278	402.728	-5.174
3.902	-215.231	402.95	-5.285
3.92	-215.189	402.968	-4.78
3.938	-215.127	402.923	-5.302
3.956	-215.16	402.998	-5.306
3.974	-215.209	402.95	-5.2
3.992	-215.242	402.976	-5.018
4.01	-215.163	403.065	-5.105
4.028	-215.254	402.93	-5.221
4.046	-215.241	402.928	-5.319
4.064	-215.214	402.9	-5.04
4.082	-215.21	403.085	-5.159
4.1	-215.188	402.979	-4.843
4.118	-215.202	402.925	-5.29
4.136	-215.114	403.057	-4.825
4.154	-215.228	402.976	-5.001
4.172	-215.21	403.033	-5.093
4.19	-215.126	402.832	-5.117
4.208	-215.241	402.872	-5.038
4.226	-215.28	402.945	-5.044
4.244	-215.337	402.907	-4.999
4.262	-215.272	402.981	-4.683
4.28	-215.442	402.606	-5.478
4.298	-215.254	402.923	-5.021
4.316	-215.266	403.026	-4.832
4.334	-215.248	403.059	-4.888
4.352	-215.202	403.135	-4.817
4.37	-215.183	402.98	-4.403
4.388	-215.235	402.999	-4.837
4.406	-215.208	402.917	-4.877
4.424	-215.232	403.088	-4.671
4.442	-215.316	402.823	-5.134
4.46	-215.362	402.919	-5.008
4.478	-215.294	402.947	-5.026
4.496	-215.346	402.946	-5.093
4.514	-215.334	403.026	-5.006
4.532	-215.316	402.998	-5.048
4.55	-215.415	403.065	-5.088
4.568	-215.297	402.981	-4.825
4.586	-215.256	403.012	-4.942
4.604	-215.357	402.975	-5.109
4.622	-215.443	402.774	-4.865
4.639	-215.327	402.935	-4.905
4.657	-215.338	402.965	-5.086
4.675	-215.454	402.824	-5.127
4.693	-215.389	402.881	-5.346
4.711	-215.336	402.929	-4.833
4.729	-215.361	402.962	-4.864
4.747	-215.401	402.991	-4.963
4.765	-215.463	402.977	-5.082
4.783	-215.353	403.039	-4.949
4.801	-215.429	402.875	-5.347
4.819	-215.404	402.907	-5.148
4.837	-215.38	403.103	-4.901
4.855	-215.391	402.977	-4.87
4.873	-215.364	402.981	-4.823
4.891	-215.42	403.046	-4.481
4.909	-215.423	402.988	-5.118
4.927	-215.381	403.027	-4.996
4.945	-215.334	403.287	-4.751
4.963	-215.342	403.043	-4.974
4.981	-215.39	402.964	-5.005
4.999	-215.335	402.99	-4.861
5.017	-215.434	402.993	-4.971
5.035	-215.429	403.042	-5.01
5.053	-215.431	403.161	-4.539
5.071	-215.47	402.908	-5.432
5.089	-215.351	403.282	-4.72
5.107	-215.288	402.972	-4.319
5.125	-215.506	403.119	-4.86
5.143	-215.557	402.922	-4.976
5.161	-215.524	402.878	-4.97
5.179	-215.421	403.265	-4.915
5.197	-215.566	403.034	-4.785
5.215	-215.517	402.905	-5.014
5.233	-215.522	402.968	-4.986
5.251	-215.568	402.986	-4.871
5.269	-215.583	402.951	-5.003
5.287	-215.556	403.045	-5.165
5.305	-215.488	403.072	-4.947
5.323	-215.645	403.042	-5.234
5.341	-215.459	402.964	-4.759
5.359	-215.564	402.959	-5.083
5.377	-215.47	403.191	-4.831
5.395	-215.466	403.247	-4.556
5.413	-215.55	403.067	-4.986
5.431	-215.581	402.958	-4.76
5.449	-215.583	402.986	-4.945
5.467	-215.581	403.004	-4.838
5.485	-215.537	403.104	-4.941
5.503	-215.596	402.993	-5.032
5.521	-215.404	403.297	-4.424
5.539	-215.475	403.208	-4.512
5.557	-215.527	403.162	-4.697
5.575	-215.406	403.228	-4.718
5.593	-215.404	403.1	-4.44
5.611	-215.581	403.004	-5.103
5.629	-215.431	403.273	-4.217
5.647	-215.415	403.077	-4.536
5.664	-215.457	403.072	-4.667
5.682	-215.495	403.097	-4.996
5.7	-215.56	403.042	-5.027
5.718	-215.512	403.091	-4.952
5.736	-215.604	403.073	-5.013
5.754	-215.571	403.117	-4.997
5.772	-215.527	403.1	-4.938
5.79	-215.488	403.152	-4.324
5.808	-215.632	403.14	-4.813
5.826	-215.56	403.138	-5.003
5.844	-215.576	403.136	-4.731
5.862	-215.523	402.972	-4.818
5.88	-215.598	402.988	-4.81
5.898	-215.506	403.222	-4.836
5.916	-215.552	402.964	-4.486
5.934	-215.529	403.032	-4.885
5.952	-215.608	403.112	-4.72
5.97	-215.621	403.18	-4.703
5.988	-215.532	402.961	-4.882
6.006	-215.492	403.263	-4.858
6.024	-215.545	403.055	-4.798
6.042	-215.491	403.025	-4.882
6.06	-215.444	403.029	-4.845
6.078	-215.48	403.048	-4.798
6.096	-215.468	403.152	-4.957
6.114	-215.539	403.172	-4.8
6.132	-215.444	403.127	-4.529
6.15	-215.345	403.338	-4.09
6.168	-215.526	403.221	-4.801
6.186	-215.502	403.074	-4.57
6.204	-215.524	403.124	-4.495
6.222	-215.42	403.206	-4.816
6.24	-215.511	403.153	-4.893
6.258	-215.556	403.064	-5.042
6.276	-215.588	403.197	-4.456
6.294	-215.545	403.136	-4.625
6.312	-215.604	403.167	-4.644
6.33	-215.562	403.31	-4.772
6.348	-215.508	403.172	-4.592
6.366	-215.512	402.984	-4.7
6.384	-215.492	403.052	-4.727
6.402	-215.393	403.054	-4.456
6.42	-215.588	403.154	-4.956
6.438	-215.538	403.022	-4.915
6.456	-215.553	403.16	-4.88
6.474	-215.594	403.157	-4.59
6.492	-215.544	403.079	-4.742
6.51	-215.612	403.161	-4.93
6.528	-215.525	403.212	-4.8
6.546	-215.467	403.103	-4.354
6.564	-215.49	402.994	-4.487
6.582	-215.541	403.113	-4.838
6.6	-215.592	403.243	-4.667
6.618	-215.547	403.019	-4.889
6.636	-215.481	403.265	-4.957
6.654	-215.489	403.133	-4.722
6.672	-215.595	403.049	-4.686
6.689	-215.517	402.991	-4.732
6.707	-215.454	403.124	-4.695
6.725	-215.493	403.25	-4.512
6.743	-215.535	403.033	-4.638
6.761	-215.366	403.221	-4.513
6.779	-215.393	403.441	-4.599
6.797	-215.399	403.367	-4.509
6.815	-215.415	403.229	-4.317
6.833	-215.368	403.203	-4.392
6.851	-215.397	403.249	-4.551
6.869	-215.424	403.352	-4.278
6.887	-215.519	403.227	-4.453
6.905	-215.507	403.163	-4.536
6.923	-215.558	403.034	-5.226
6.941	-215.592	403.246	-4.839
6.959	-215.536	403.046	-4.59
6.977	-215.544	403.187	-4.774
6.995	-215.496	403.204	-4.765
7.013	-215.456	403.21	-4.709
7.031	-215.516	403.424	-4.809
7.049	-215.397	403.2	-4.71
7.067	-215.346	403.198	-4.641
7.085	-215.413	403.294	-4.629
7.103	-215.414	403.259	-4.765
7.121	-215.41	403.197	-4.799
7.139	-215.401	403.242	-4.838
7.157	-215.311	403.214	-4.672
7.175	-215.336	403.176	-4.624
7.193	-215.281	403.194	-4.716
7.211	-215.247	403.241	-4.902
7.229	-215.14	403.281	-4.693
7.247	-215.079	403.308	-4.363
7.265	-215.079	403.351	-4.348
7.283	-215.073	403.256	-4.365
7.301	-215.067	403.215	-4.572
7.319	-215.047	403.218	-4.787
7.337	-215.053	403.243	-4.515
7.355	-214.902	403.252	-4.548
7.373	-214.82	403.391	-4.231
7.391	-214.938	403.335	-4.408
7.409	-214.848	403.359	-4.587
7.427	-214.827	403.339	-4.651
7.445	-214.891	403.367	-4.465
7.463	-214.803	403.439	-4.471
7.481	-214.812	403.353	-4.39
7.499	-214.98	403.478	-4.567
7.517	-214.812	403.285	-4.435
7.535	-214.805	403.401	-4.705
7.553	-214.792	403.415	-4.497
7.571	-214.791	403.356	-4.413
7.589	-214.803	403.509	-4.38
7.607	-214.789	403.279	-3.954
7.625	-214.856	403.172	-4.599
7.643	-214.855	403.306	-4.279
7.661	-214.772	403.297	-4.273
7.679	-214.773	403.339	-4.484
7.697	-214.772	403.322	-4.394
7.715	-214.767	403.362	-4.323
7.732	-214.715	403.396	-4.225
7.75	-214.641	403.185	-4.334
7.768	-214.688	403.298	-4.231
7.786	-214.609	403.338	-4.365
7.804	-214.647	403.384	-4.264
7.822	-214.521	403.575	-3.715
7.84	-214.552	403.42	-4.076
7.858	-214.551	403.406	-4.363
7.876	-214.506	403.392	-4.311
7.894	-214.505	403.555	-4.092
7.912	-214.402	403.384	-4.135
7.93	-214.384	403.394	-4.18
7.948	-214.349	403.61	-4.008
7.966	-214.275	403.57	-3.843
7.984	-214.261	403.596	-3.487
8.002	-214.14	403.537	-3.749
8.02	-214.162	403.537	-4.084
8.038	-214.098	403.514	-3.538
8.056	-214.069	403.66	-3.554
8.074	-213.84	403.717	-3.239
8.092	-213.721	403.734	-3.302
8.11	-213.676	403.81	-3.347
8.128	-213.586	403.667	-3.564
8.146	-213.473	403.575	-3.641
8.164	-213.479	403.545	-3.663
8.182	-213.374	403.531	-3.779
8.2	-213.245	403.629	-3.552
8.218	-213.058	403.897	-3.302
8.236	-212.961	403.84	-3.205
8.254	-212.832	403.656	-3.081
8.272	-212.732	403.605	-3.044
8.29	-212.557	403.691	-2.928
8.308	-212.516	403.752	-2.956
8.326	-212.455	403.943	-3.034
8.344	-212.251	403.909	-2.99
8.362	-212.455	403.849	-2.753
8.38	-212.479	403.856	-2.892
8.398	-212.456	403.881	-2.836
8.416	-212.576	403.901	-2.726
8.434	-212.802	403.65	-3.199
8.452	-212.811	403.736	-3.273
8.47	-212.966	403.685	-3.293
8.488	-213.086	403.794	-3.404
8.506	-213.196	403.67	-3.36
8.524	-213.334	403.662	-3.487
8.542	-213.454	403.708	-3.464
8.56	-213.627	403.678	-3.409
8.578	-213.605	403.818	-3.192
8.596	-213.687	403.623	-3.415
8.614	-213.641	403.856	-3.597
8.632	-213.709	403.862	-3.426
8.65	-213.624	403.663	-3.566
8.668	-213.752	403.632	-3.794
8.686	-213.908	403.556	-3.506
8.704	-213.782	403.551	-3.8
8.722	-213.865	403.761	-3.804
8.74	-213.748	403.708	-3.402
8.757	-213.788	403.833	-3.761
8.775	-213.822	403.655	-3.751
8.793	-213.839	403.553	-3.586
8.811	-213.866	403.554	-3.467
8.829	-213.831	403.603	-3.738
8.847	-213.796	403.604	-3.922
8.865	-213.871	403.702	-3.918
8.883	-213.839	403.648	-3.74
8.901	-213.809	403.505	-3.78
8.919	-213.886	403.542	-3.775
8.937	-213.796	403.65	-3.786
8.955	-213.787	403.62	-3.816
8.973	-213.767	403.631	-3.904
8.991	-213.795	403.673	-3.445
9.009	-213.747	403.828	-3.77
9.027	-213.718	403.686	-3.451
9.045	-213.711	403.636	-3.467
9.063	-213.754	403.674	-3.811
9.081	-213.652	403.698	-3.741
9.099	-213.657	403.583	-3.868
9.117	-213.585	403.736	-3.702
9.135	-213.619	403.825	-3.358
9.153	-213.482	403.918	-3.233
9.171	-213.567	403.677	-3.477
9.189	-213.612	403.662	-3.786
9.207	-213.463	403.777	-3.217
9.225	-213.366	403.986	-3.114
9.243	-213.371	403.862	-3.29
9.261	-213.298	403.811	-3.018
9.279	-213.326	403.85	-2.892
9.297	-213.268	403.848	-2.993
9.315	-213.268	403.864	-2.934
9.333	-213.294	404.001	-2.878
9.351	-213.214	403.798	-3.227
9.369	-213.129	403.824	-3.087
9.387	-213.1	403.882	-3.032
9.405	-213.151	403.81	-3.288
9.423	-213.084	403.759	-3.16
9.441	-213.021	403.715	-3.191
9.459	-212.895	403.585	-3.339
9.477	-212.915	403.868	-3.149
9.495	-212.958	403.96	-2.781
9.513	-212.873	403.789	-3.033
9.531	-212.776	403.898	-3.2
9.549	-212.751	403.757	-3.081
9.567	-212.579	403.858	-3.003
9.585	-212.507	403.85	-2.817
9.603	-212.456	403.858	-2.933
9.621	-212.354	403.906	-2.865
9.639	-212.374	403.798	-2.943
9.657	-212.272	403.977	-2.943
9.675	-212.227	403.999	-2.519
9.693	-212.035	404.037	-2.318
9.711	-212.01	404.043	-2.271
9.729	-211.852	404.02	-2.355
9.747	-211.665	403.895	-2.46
9.765	-211.538	403.935	-2.183
9.782	-211.491	404.039	-2.131
9.8	-211.349	403.938	-2.38
9.818	-211.15	404.142	-2.166
9.836	-211.096	404.254	-2.054
9.854	-210.972	404.261	-1.838
9.872	-210.793	404.179	-1.937
9.89	-210.682	404.372	-1.83
9.908	-210.661	404.333	-1.799
9.926	-210.425	404.36	-1.449
9.944	-210.211	404.462	-1.191
9.962	-210.07	404.265	-1.315
9.98	-209.816	404.489	-1.141
9.998	-209.883	404.347	-0.832
10.016	-209.593	404.368	-1.06
10.034	-209.305	404.568	-0.878
10.052	-209.143	404.518	-0.652
10.07	-209.006	404.301	-0.538
10.088	-208.717	404.506	-0.993
10.106	-208.474	404.575	-0.274
10.124	-208.263	404.682	-0.297
10.142	-207.961	404.667	-0.23
10.16	-207.714	404.85	0.274
10.178	-207.451	404.769	0.134
10.196	-207.192	404.714	0.604
10.214	-206.955	404.894	0.741
10.232	-206.553	405.049	1.068
10.25	-206.259	405.006	0.929
10.268	-205.98	405.017	1.072
10.286	-205.532	405.123	1.613
10.304	-205.197	405.211	1.637
10.322	-204.752	405.325	1.926
10.34	-204.483	405.472	1.966
10.358	-204.075	405.394	2.592
10.376	-203.535	405.52	2.848
10.394	-203.114	405.602	3.186
10.412	-202.632	405.781	3.588
10.43	-202.189	405.657	3.605
10.448	-201.605	405.766	3.734
10.466	-201.135	405.952	4.433
10.484	-200.662	406.031	4.592
10.502	-200.015	406.31	5.21
10.52	-199.346	406.467	5.984
10.538	-198.855	406.611	6.278
10.556	-198.166	406.642	6.802
10.574	-197.634	406.662	7.095
10.592	-197.016	406.815	7.438
10.61	-196.377	406.744	7.557
10.628	-195.664	406.968	8.188
10.646	-195.113	407.096	9.182
10.664	-194.308	407.156	9.419
10.682	-193.669	407.191	9.669
10.7	-192.899	407.492	10.198
10.718	-192.002	407.662	11.235
10.736	-191.327	407.805	11.358
10.754	-190.593	407.902	11.882
10.772	-189.769	408.043	12.627
10.79	-188.94	408.257	12.918
10.807	-188.152	408.303	13.652
10.825	-187.37	408.535	14.5
10.843	-186.619	408.599	14.82
10.861	-185.714	408.787	15.602
10.879	-184.915	409.086	16.313
10.897	-184.11	409.04	16.727
10.915	-183.293	409.219	17.096
10.933	-182.434	409.511	17.892
10.951	-181.613	409.637	18.225
10.969	-180.621	409.793	19.254
10.987	-179.766	410.101	19.782
11.005	-178.884	410.086	20.412
11.023	-178.06	410.395	20.99
11.041	-177.155	410.541	21.571
11.059	-176.167	410.549	22.258
11.077	-175.317	410.775	23.1
11.095	-174.309	410.918	23.603
11.113	-173.39	411.178	24.398
11.131	-172.292	411.494	25.151
11.149	-171.044	411.459	25.851
11.167	-169.848	411.739	27.063
11.185	-168.45	412.069	28.004
11.203	-167.114	412.343	28.924
11.221	-165.543	412.62	29.917
11.239	-163.775	412.924	31.085
11.257	-161.828	413.251	32.744
11.275	-159.637	413.538	33.909
11.293	-157.097	413.994	35.958
11.311	-154.687	414.637	38.257
11.329	-151.762	415.068	40.175
11.347	-148.521	415.803	42.66
11.365	-144.92	416.653	45.647
11.383	-140.853	417.303	48.369
11.401	-136.49	418.04	52.565
11.419	-131.615	418.971	56.112
11.437	-126.344	419.989	60.388
11.455	-120.506	421.162	65.055
11.473	-114.158	422.282	70.343
11.491	-107.308	423.628	75.875
11.509	-100.082	424.934	81.916
11.527	-92.167	426.554	88.803
11.545	-83.808	428.411	95.853
11.563	-75.027	430.075	103.612
11.581	-66.032	431.668	111.016
11.599	-56.161	433.733	119.699
11.617	-45.94	435.674	128.835
11.635	-35.173	437.89	137.784
11.653	-23.856	440.204	147.8
11.671	-12.311	442.552	157.711
11.689	-0.238	444.967	168.088
11.707	12.337	447.526	179.003
11.725	25.028	450.189	190.796
11.743	37.739	452.379	200.134
11.761	50.882	455.093	211.403
11.779	64.314	457.869	223.172
11.797	77.825	460.47	234.087
11.815	91.449	463.052	245.008
11.832	105.212	465.932	257.328
11.85	119.035	468.784	269.452
11.868	133.202	471.557	281.12
11.886	147.266	474.451	293.712
11.904	161.449	477.39	306.48
11.922	175.448	480.224	318.313
11.94	189.296	482.685	329.965
11.958	203.268	485.671	342.054
11.976	216.863	488.546	353.93
11.994	230.039	491.266	365.707
12.012	243.351	493.964	376.737
12.03	256.49	497.041	388.553
12.048	269.46	499.419	400.262
12.066	281.516	502.024	411.196
12.084	293.515	504.459	421.683
12.102	305.14	506.983	431.652
12.12	315.865	509.214	441.716
12.138	326.445	511.769	449.344
12.156	335.733	513.58	457.629
12.174	343.962	515.037	465.486
12.192	350.693	516.28	471.178
12.21	356.449	517.352	475.143
12.228	360.188	518.315	480.937
12.246	362.634	519.024	481.942
12.264	362.748	519.179	483.111
12.282	360.509	518.657	479.776
12.3	356.687	518.025	477.882
12.318	350.003	516.85	471.781
12.336	340.992	515.282	464.417
12.354	329.848	513.335	455.641
12.372	316.221	510.353	444.177
12.39	300.814	507.478	431.304
12.408	282.971	504.097	416.502
12.426	263.467	500.621	400.006
12.444	242.521	496.429	382.146
12.462	220.671	491.893	363.422
12.48	198.239	487.488	344.257
12.498	175.719	483.151	324.594
12.516	152.556	478.273	304.459
12.534	129.706	473.634	284.406
12.552	107.021	468.905	264.4
12.57	84.768	464.41	244.853
12.588	63.334	459.945	226.451
12.606	42.207	455.497	208.321
12.624	22.216	451.201	190.844
12.642	3.128	447.287	175.155
12.66	-15.124	443.394	158.777
12.678	-32.21	439.816	144.215
12.696	-48.124	436.558	130.57
12.714	-63.139	433.344	118.555
12.732	-76.938	430.544	106.844
12.75	-89.567	427.884	96.166
12.768	-101.005	425.455	86.506
12.786	-111.746	423.377	77.326
12.804	-121.306	421.335	69.121
12.822	-129.851	419.633	61.969
12.84	-137.527	418.049	55.27
12.858	-144.449	416.673	49.252
12.875	-150.496	415.683	44.121
12.893	-155.773	414.511	39.691
12.911	-160.492	413.731	35.761
12.929	-164.788	412.936	32.267
12.947	-168.417	412.186	29.061
12.965	-171.535	411.313	25.962
12.983	-174.091	411.091	24.133
13.001	-176.769	410.477	21.937
13.019	-178.839	410.003	19.58
13.037	-180.625	409.64	17.807
13.055	-182.252	409.263	16.373
13.073	-183.848	408.818	14.641
13.091	-185.241	408.32	12.974
13.109	-186.547	408.129	12.048
13.127	-187.545	407.923	10.754
13.145	-188.512	407.625	9.474
13.163	-189.369	407.411	8.593
13.181	-190.283	407.101	7.718
13.199	-190.957	407.005	6.717
13.217	-191.724	406.779	5.956
13.235	-192.392	406.683	5.069
13.253	-192.934	406.53	4.434
13.271	-193.657	406.407	4.202
13.289	-194.387	405.868	2.771
13.307	-194.9	405.868	2.618
13.325	-195.603	405.763	2.099
13.343	-196.254	405.626	1.423
13.361	-196.946	405.442	0.933
13.379	-197.589	405.579	0.415
13.397	-198.294	405.42	0.309
13.415	-199.005	405.219	0.131
13.433	-199.84	405.082	-0.439
13.451	-200.61	404.954	-0.364
13.469	-201.522	404.833	-0.872
13.487	-202.197	404.838	-1.212
13.505	-202.984	404.724	-1.342
13.523	-203.689	404.661	-1.38
13.541	-204.461	404.442	-1.722
13.559	-205.331	404.46	-1.804
13.577	-205.939	404.302	-2.232
13.595	-206.724	404.268	-2.209
13.613	-207.411	404.292	-2.164
13.631	-208.166	404.228	-2.478
13.649	-208.573	404.259	-2.199
13.667	-209.203	404.252	-2.602
13.685	-209.756	404.085	-2.818
13.703	-210.274	403.863	-2.713
13.721	-210.672	404.027	-2.935
13.739	-211.043	403.965	-3.026
13.757	-211.469	403.965	-3.223
13.775	-211.806	403.866	-3.07
13.793	-212.008	403.927	-3.036
13.811	-212.229	403.879	-2.979
13.829	-212.501	403.958	-3.26
13.847	-212.68	404.024	-3.294
13.865	-212.865	404.057	-3.037
13.883	-213.025	403.869	-3.219
13.9	-213.119	403.929	-3.125
13.918	-213.134	403.916	-3.023
13.936	-213.309	403.862	-3.172
13.954	-213.307	403.803	-3.242
13.972	-213.464	403.943	-3.188
13.99	-213.482	403.892	-3.259
14.008	-213.396	403.733	-3.16
14.026	-213.513	403.872	-3.188
14.044	-213.562	403.821	-3.347
14.062	-213.509	403.777	-3.276
14.08	-213.591	403.833	-3.261
14.098	-213.572	403.912	-2.999
14.116	-213.542	403.997	-3.208
14.134	-213.616	404.029	-3.213
14.152	-213.605	404.03	-3.028
14.17	-213.604	403.843	-2.543
14.188	-213.664	403.951	-3.191
14.206	-213.59	403.97	-3.296
14.224	-213.557	404.017	-2.876
14.242	-213.768	403.93	-3.18
14.26	-213.768	403.693	-3.621
14.278	-213.804	403.817	-3.173
14.296	-213.77	403.81	-3.397
14.314	-213.797	403.845	-3.31
14.332	-213.934	403.785	-3.615
14.35	-213.94	403.779	-3.558
14.368	-213.983	403.731	-3.413
14.386	-214.007	403.726	-3.641
14.404	-214.014	403.945	-3.768
14.422	-214.095	403.913	-3.768
14.44	-213.992	403.791	-3.72
14.458	-214.129	403.7	-3.722
14.476	-214.1	403.673	-3.706
14.494	-214.123	403.735	-3.605
14.512	-214.105	403.805	-3.318
14.53	-214.135	403.628	-3.696
14.548	-214.157	403.647	-3.664
14.566	-214.159	403.737	-3.8
14.584	-214.189	403.675	-3.936
14.602	-214.102	403.671	-3.701
14.62	-214.18	403.642	-3.983
14.638	-214.243	403.848	-3.373
14.656	-214.298	403.593	-3.927
14.674	-214.165	403.885	-3.493
14.692	-214.234	403.628	-3.773
14.71	-214.098	403.807	-3.889
14.728	-214.144	403.772	-3.6
14.746	-214.187	403.686	-3.787
14.764	-214.224	403.742	-3.69
14.782	-214.255	403.678	-3.885
14.8	-214.191	403.734	-3.439
14.818	-214.19	403.737	-3.616
14.836	-214.279	403.78	-3.706
14.854	-214.251	403.823	-3.672
14.872	-214.218	403.877	-3.627
14.89	-214.236	403.699	-3.793
14.908	-214.227	403.562	-3.864
14.925	-214.202	403.641	-3.666
14.943	-214.309	403.694	-3.721
14.961	-214.476	403.553	-3.848
14.979	-214.371	403.766	-3.338
14.997	-214.327	403.694	-3.878
15.015	-214.325	403.605	-3.858
15.033	-214.334	403.687	-3.641
15.051	-214.48	403.639	-4.147
15.069	-214.415	403.695	-3.473
15.087	-214.482	403.779	-3.41
15.105	-214.419	403.699	-3.909
15.123	-214.274	403.866	-3.359
15.141	-214.489	403.624	-3.886
15.159	-214.352	403.703	-3.758
15.177	-214.517	403.618	-3.835
15.195	-214.48	403.722	-3.794
15.213	-214.414	403.696	-3.424
15.231	-214.525	403.596	-3.742
15.249	-214.577	403.689	-3.99
15.267	-214.651	403.686	-3.801
15.285	-214.523	403.77	-3.829
15.303	-214.595	403.562	-3.99
15.321	-214.519	403.727	-3.687
15.339	-214.513	403.823	-3.845
15.357	-214.407	403.714	-3.589
15.375	-214.424	403.779	-3.803
15.393	-214.489	403.745	-3.646
15.411	-214.492	403.675	-3.612
15.429	-214.437	403.664	-3.639
15.447	-214.468	403.706	-3.634
15.465	-214.506	403.785	-3.598
15.483	-214.518	403.894	-3.748
15.501	-214.434	403.788	-3.534
15.519	-214.523	403.596	-3.674
15.537	-214.532	403.673	-4.032
15.555	-214.52	403.723	-3.898
15.573	-214.523	403.626	-4.073
15.591	-214.607	403.605	-4.045
15.609	-214.514	403.595	-3.845
15.627	-214.556	403.572	-4.004
15.645	-214.524	403.615	-4.149
15.663	-214.557	403.652	-4.032
15.681	-214.552	403.585	-4.025
15.699	-214.519	403.673	-3.884
15.717	-214.506	403.647	-3.82
15.735	-214.56	403.564	-4.109
15.753	-214.435	403.674	-4.105
15.771	-214.668	403.634	-4.259
15.789	-214.523	403.625	-4.241
15.807	-214.498	403.647	-4.097
15.825	-214.501	403.626	-4.105
15.843	-214.562	403.612	-3.966
15.861	-214.552	403.685	-3.82
15.879	-214.517	403.707	-4.015
15.897	-214.597	403.714	-4.222
15.915	-214.526	403.593	-4.084
15.933	-214.611	403.523	-3.763
15.95	-214.607	403.638	-3.976
15.968	-214.594	403.802	-3.404
15.986	-214.643	403.564	-4.361
16.004	-214.611	403.638	-4
16.022	-214.583	403.638	-4.026
16.04	-214.608	403.584	-4.038
16.058	-214.616	403.512	-3.946
16.076	-214.567	403.687	-3.984
16.094	-214.606	403.616	-3.927
16.112	-214.491	403.712	-4.093
16.13	-214.537	403.744	-3.852
16.148	-214.588	403.539	-3.992
16.166	-214.61	403.466	-4.055
16.184	-214.631	403.627	-4.146
16.202	-214.588	403.57	-3.987
16.22	-214.544	403.689	-3.944
16.238	-214.536	403.66	-4.265
16.256	-214.602	403.572	-4.017
16.274	-214.563	403.616	-4.156
16.292	-214.521	403.671	-4.049
16.31	-214.687	403.487	-4.319
16.328	-214.417	403.691	-4.073
16.346	-214.59	403.696	-4.088
16.364	-214.428	403.805	-3.541
16.382	-214.545	403.537	-3.642
16.4	-214.539	403.587	-4.402
16.418	-214.574	403.481	-3.764
16.436	-214.7	403.575	-4.194
16.454	-214.634	403.63	-4.038
